# Supplementary material for: Controlling technical variation amongst 6693 patient microarrays of the randomized MINDACT trial
Source: Commun Biol. 2020 Jul 27;3:397. doi: 10.1038/s42003-020-1111-1 (PMC7385160; doi:10.1038/s42003-020-1111-1)
Supplement: Supplementary file 2 — Supplementary Data 1 [file 42003_2020_1111_MOESM2_ESM.xlsx]

## Sheet: bio-factors
	ERsig (unadjusted)	ERsig (adjusted)	ERBB2 (unadjusted)	ERBB2 (adjusted)	TP53 (unadjusted)	TP53 (adjusted)	CLAUsig (unadjusted)	CLAUsig (adjusted)	BRCA (unadjusted)	BRCA (adjusted)
PC1-4	0.913851	0.871176	0.32329	0.206832	0.598857	0.578674	0.615629	0.571643	0.701821	0.551931
PC1	0.199905	0.852428	-0.210345	0.121218	-0.302575	0.344437	-0.158442	-0.35909	0.426795	-0.186703
PC2	-0.850701	0.0449204	-0.208323	0.0811098	-0.408469	0.0953988	0.143244	-0.407202	0.300212	0.339102
PC3	0.256047	-0.16898	0.108644	-0.136758	0.316546	-0.425363	-0.498225	-0.177619	-0.115866	0.349625
PC4	0.0768712	-0.0417461	0.0711992	0.0529529	-0.00552376	0.161838	-0.291802	-0.0216422	0.454803	-0.180394

## Sheet: cat-factors
	LabelingRobot-IsolationReagent (unadjusted)	LabelingRobot-IsolationReagent (adjusted)	LabelingRobot (unadjusted)	LabelingRobot (adjusted)	ref-IsolationReagent (unadjusted)	ref-IsolationReagent (adjusted)	IsolationReagent (unadjusted)	IsolationReagent (adjusted)	Tb_Isolation_Technician (unadjusted)	Tb_Isolation_Technician (adjusted)	Tb_Labeling_Technician (unadjusted)	Tb_Labeling_Technician (adjusted)	Tb_Hybridization_Technician (unadjusted)	Tb_Hybridization_Technician (adjusted)	IsolationRobot (unadjusted)	IsolationRobot (adjusted)	InstituteCode (unadjusted)	InstituteCode (adjusted)	Scanner (unadjusted)	Scanner (adjusted)	Country (unadjusted)	Country (adjusted)	sub.array (unadjusted)	sub.array (adjusted)	sub.array (unadjusted)	sub.array (adjusted)
PC1-4	0.761216	3.05824e-15	0.664442	2.10467e-15	0.528978	2.4723e-15	0.430621	1.42024e-15	0.415983	0.261351	0.392501	0.123552	0.329675	0.147632	0.276138	0.0629131	0.267946	0.277856	0.159486	0.0418993	0.159293	0.151621	0.0385127	0.029987	0.0385127	0.029987
PC1	0.273736	6.97791e-16	0.109024	5.88071e-16	0.338661	6.33321e-16	0.197308	1.60084e-16	0.314486	0.0495484	0.21146	0.0523593	0.17666	0.0501603	0.205765	0.00290816	0.16531	0.192337	0.147752	0.0145358	0.0690516	0.106131	0.0361983	0.00658014	0.0361983	0.00658014
PC2	0.293905	8.15197e-16	0.263274	1.83881e-16	0.172454	6.22317e-16	0.167874	4.69931e-16	0.171691	0.0757854	0.163928	0.0723565	0.112433	0.0907974	0.120558	0.00108909	0.192041	0.180423	0.0505813	0.0144101	0.109564	0.108043	0.00517623	0.0277242	0.00517623	0.0277242
PC3	0.638708	2.61867e-15	0.554639	1.643e-15	0.38318	2.33162e-15	0.334966	1.37476e-15	0.345285	0.252928	0.327154	0.109317	0.277938	0.119101	0.139	0.053864	0.209775	0.172166	0.0542463	0.0181411	0.0781246	0.0577636	0.0210619	0.0166396	0.0210619	0.0166396
PC4	0.316764	1.57684e-15	0.229476	1.16573e-15	0.291304	5.38442e-16	0.22496	6.72429e-17	0.225723	0.254716	0.150076	0.105307	0.194805	0.0867591	0.00760651	0.0323587	0.22766	0.27041	0.0466625	0.0418154	0.147731	0.13686	0.0174163	0.015476	0.0174163	0.015476

## Sheet: cont-factors
	LabelingYieldSample (unadjusted)	LabelingYieldSample (adjusted)	Tumor_Cell_Percentage (unadjusted)	Tumor_Cell_Percentage (adjusted)	RIN (unadjusted)	RIN (adjusted)	BA ratio (unadjusted)	BA ratio (adjusted)	ND conc (unadjusted)	ND conc (adjusted)	num.IsolationDate (unadjusted)	num.IsolationDate (adjusted)	num.LabelDate (unadjusted)	num.LabelDate (adjusted)	num.ScanDate (unadjusted)	num.ScanDate (adjusted)	LabelingYieldReference (unadjusted)	LabelingYieldReference (adjusted)	LabelingIncorporationSample (unadjusted)	LabelingIncorporationSample (adjusted)	LabelingIncorporationReference (unadjusted)	LabelingIncorporationReference (adjusted)
PC1-4	0.580114	0.273486	0.505787	0.502406	0.421996	0.518617	0.396924	0.425005	0.29783	0.403106	0.226181	0.0413822	0.22357	0.0401294	0.159031	0.036528	0.0726742	0.0701228	0.0532947	0.0994579	0.0403378	0.0363644
PC1	0.31682	-0.00501127	-0.0777869	0.217077	-0.178581	-0.0274822	-0.258874	-0.0484378	-0.0799595	-0.18225	0.0728518	-0.00934814	0.0677253	-0.00830829	0.0520394	-0.00781932	0.0556267	0.0130724	-0.0472915	-0.0282821	0.0225977	0.00940258
PC2	0.26064	0.179235	-0.0876349	0.447456	0.104745	0.365425	0.0702885	0.224534	0.207376	0.266571	-0.0512289	-0.00189115	-0.0527568	0.00213347	-0.0324337	0.00108052	0.0253576	-0.014373	0.0213931	0.0299799	-0.00766654	-2.91628e-05
PC3	0.403851	0.163531	0.334905	0.0662713	0.327781	-0.253438	0.295369	-0.270879	0.0924975	0.0114944	-0.174901	-0.0328186	-0.172897	-0.0326886	-0.125447	-0.0245151	0.0392815	0.0553372	0.0120195	-0.0353289	-0.0217527	0.018905
PC4	0.0716107	0.126103	0.360456	0.0260864	0.166664	0.26541	-0.0129181	0.233751	0.175352	0.241012	0.112409	-0.0233337	0.112784	-0.021639	0.076117	-0.0259036	-0.00130422	-0.03848	-0.00130544	0.0833371	0.0241883	-0.0296163
