# Supplementary material for: Controlling technical variation amongst 6693 patient microarrays of the randomized MINDACT trial
Source: Commun Biol. 2020 Jul 27;3:397. doi: 10.1038/s42003-020-1111-1 (PMC7385160; doi:10.1038/s42003-020-1111-1)
Supplement: Supplementary file 3 — Supplementary Code 1 [file 42003_2020_1111_MOESM3_ESM.zip]

Archive with 124 entries (30 files):
- COPYING
- mindact-pipeline-no-ctl/
- mindact-pipeline-no-ctl/plots/
- mindact-pipeline-no-ctl/plots/paper/
- mindact-pipeline-no-ctl/plots/pipeline/
- mindact-pipeline-no-ctl/plots/pipeline/svdPlots/
- mindact-pipeline-no-ctl/plots/pipeline/svdPlots/completed-centered/
- mindact-pipeline-no-ctl/plots/pipeline/svdPlots/completed-uncentered/
- mindact-pipeline-no-ctl/plots/pipeline/svdPlots/hybridCorrection/
- mindact-pipeline-no-ctl/plots/pipeline/svdPlots/hybridCorrection/1/
- mindact-pipeline-no-ctl/plots/pipeline/svdPlots/hybridCorrection/2/
- mindact-pipeline-no-ctl/plots/pipeline/svdPlots/hybridCorrection/3/
- mindact-pipeline-no-ctl/plots/pipeline/svdPlots/hybridCorrection/4/
- mindact-pipeline-no-ctl/plots/pipeline/svdPlots/hybridCorrection/5/
- mindact-pipeline-no-ctl/plots/pipeline/svdPlots/hybridCorrection/6/
- mindact-pipeline-no-ctl/plots/pipeline/svdPlots/hybridCorrection/7/
- mindact-pipeline-no-ctl/plots/pipeline/svdPlots/hybridCorrection/8/
- mindact-pipeline-no-ctl/plots/pipeline/svdPlots/rEffectCorrection/
- mindact-pipeline-no-ctl/plots/pipeline/svdPlots/rEffectCorrection/1/
- mindact-pipeline-no-ctl/plots/pipeline/svdPlots/rEffectCorrection/2/
- mindact-pipeline-no-ctl/plots/pipeline/svdPlots/rEffectCorrection/3/
- mindact-pipeline-no-ctl/plots/pipeline/svdPlots/rEffectCorrection/4/
- mindact-pipeline-no-ctl/plots/pipeline/svdPlots/rEffectCorrection/5/
- mindact-pipeline-no-ctl/plots/pipeline/svdPlots/rEffectCorrection/6/
- mindact-pipeline-no-ctl/plots/pipeline/svdPlots/rEffectCorrection/7/
- mindact-pipeline-no-ctl/plots/pipeline/svdPlots/rEffectCorrection/8/
- mindact-pipeline-no-ctl/plots/pipeline/svdPlots/strict-centered/
- mindact-pipeline-no-ctl/plots/pipeline/svdPlots/strict-uncentered/
- mindact-pipeline-no-ctl/plots/pipeline/timePlots/
- mindact-pipeline-no-ctl/plots/pipeline/timePlots/hybridCorrection/
- mindact-pipeline-no-ctl/plots/pipeline/timePlots/hybridCorrection/1/
- mindact-pipeline-no-ctl/plots/pipeline/timePlots/hybridCorrection/2/
- mindact-pipeline-no-ctl/plots/pipeline/timePlots/hybridCorrection/3/
- mindact-pipeline-no-ctl/plots/pipeline/timePlots/hybridCorrection/4/
- mindact-pipeline-no-ctl/plots/pipeline/timePlots/hybridCorrection/5/
- mindact-pipeline-no-ctl/plots/pipeline/timePlots/hybridCorrection/6/
- mindact-pipeline-no-ctl/plots/pipeline/timePlots/hybridCorrection/7/
- mindact-pipeline-no-ctl/plots/pipeline/timePlots/hybridCorrection/8/
- mindact-pipeline-no-ctl/plots/pipeline/timePlots/rEffectCorrection/
- mindact-pipeline-no-ctl/plots/pipeline/timePlots/rEffectCorrection/1/
- mindact-pipeline-no-ctl/plots/pipeline/timePlots/rEffectCorrection/2/
- mindact-pipeline-no-ctl/plots/pipeline/timePlots/rEffectCorrection/3/
- mindact-pipeline-no-ctl/plots/pipeline/timePlots/rEffectCorrection/4/
- mindact-pipeline-no-ctl/plots/pipeline/timePlots/rEffectCorrection/5/
- mindact-pipeline-no-ctl/plots/pipeline/timePlots/rEffectCorrection/6/
- mindact-pipeline-no-ctl/plots/pipeline/timePlots/rEffectCorrection/7/
- mindact-pipeline-no-ctl/plots/pipeline/timePlots/rEffectCorrection/8/
- mindact-pipeline-no-ctl/README
- mindact-pipeline-no-ctl/src/
- mindact-pipeline-no-ctl/src/load-mindact.R
- mindact-pipeline-no-ctl/src/mindact-correction.R
- mindact-pipeline-no-ctl/src/mindact-duplicates.R
- mindact-pipeline-no-ctl/src/mindact-format.R
- mindact-pipeline-no-ctl/src/mindact-inspection.R
- mindact-pipeline-no-ctl/src/mindact-makeAnnotation.R
- mindact-pipeline-no-ctl/src/mindact-makePlAnnots.R
- mindact-pipeline-no-ctl/src/mindact.R
- mindact-pipeline-no-ctl/src/mindact_functions.R
- mindact-pipeline-no-ctl/src/myPalette.R
- mindact-pipeline-no-ctl/src/plotAnnotVsTime.R
- mindact-pipeline-no-ctl/src/svdPlotMindact.R
- mindact-pipeline-separate-ctl/
- mindact-pipeline-separate-ctl/plots/
- mindact-pipeline-separate-ctl/plots/paper/
- mindact-pipeline-separate-ctl/plots/pipeline/
- mindact-pipeline-separate-ctl/plots/pipeline/svdPlots/
- mindact-pipeline-separate-ctl/plots/pipeline/svdPlots/completed-centered/
- mindact-pipeline-separate-ctl/plots/pipeline/svdPlots/completed-uncentered/
- mindact-pipeline-separate-ctl/plots/pipeline/svdPlots/hybridCorrection/
- mindact-pipeline-separate-ctl/plots/pipeline/svdPlots/hybridCorrection/1/
- mindact-pipeline-separate-ctl/plots/pipeline/svdPlots/hybridCorrection/2/
- mindact-pipeline-separate-ctl/plots/pipeline/svdPlots/hybridCorrection/3/
- mindact-pipeline-separate-ctl/plots/pipeline/svdPlots/hybridCorrection/4/
- mindact-pipeline-separate-ctl/plots/pipeline/svdPlots/hybridCorrection/5/
- mindact-pipeline-separate-ctl/plots/pipeline/svdPlots/hybridCorrection/6/
- mindact-pipeline-separate-ctl/plots/pipeline/svdPlots/hybridCorrection/7/
- mindact-pipeline-separate-ctl/plots/pipeline/svdPlots/hybridCorrection/8/
- mindact-pipeline-separate-ctl/plots/pipeline/svdPlots/rEffectCorrection/
- mindact-pipeline-separate-ctl/plots/pipeline/svdPlots/rEffectCorrection/1/
- mindact-pipeline-separate-ctl/plots/pipeline/svdPlots/rEffectCorrection/2/
- mindact-pipeline-separate-ctl/plots/pipeline/svdPlots/rEffectCorrection/3/
- mindact-pipeline-separate-ctl/plots/pipeline/svdPlots/rEffectCorrection/4/
- mindact-pipeline-separate-ctl/plots/pipeline/svdPlots/rEffectCorrection/5/
- mindact-pipeline-separate-ctl/plots/pipeline/svdPlots/rEffectCorrection/6/
- mindact-pipeline-separate-ctl/plots/pipeline/svdPlots/rEffectCorrection/7/
- mindact-pipeline-separate-ctl/plots/pipeline/svdPlots/rEffectCorrection/8/
- mindact-pipeline-separate-ctl/plots/pipeline/svdPlots/strict-centered/
- mindact-pipeline-separate-ctl/plots/pipeline/svdPlots/strict-uncentered/
- mindact-pipeline-separate-ctl/plots/pipeline/timePlots/
- mindact-pipeline-separate-ctl/plots/pipeline/timePlots/hybridCorrection/
- mindact-pipeline-separate-ctl/plots/pipeline/timePlots/hybridCorrection/1/
- mindact-pipeline-separate-ctl/plots/pipeline/timePlots/hybridCorrection/2/
- mindact-pipeline-separate-ctl/plots/pipeline/timePlots/hybridCorrection/3/
- mindact-pipeline-separate-ctl/plots/pipeline/timePlots/hybridCorrection/4/
- mindact-pipeline-separate-ctl/plots/pipeline/timePlots/hybridCorrection/5/
- mindact-pipeline-separate-ctl/plots/pipeline/timePlots/hybridCorrection/6/
- mindact-pipeline-separate-ctl/plots/pipeline/timePlots/hybridCorrection/7/
- mindact-pipeline-separate-ctl/plots/pipeline/timePlots/hybridCorrection/8/
- mindact-pipeline-separate-ctl/plots/pipeline/timePlots/rEffectCorrection/
- mindact-pipeline-separate-ctl/plots/pipeline/timePlots/rEffectCorrection/1/
- mindact-pipeline-separate-ctl/plots/pipeline/timePlots/rEffectCorrection/2/
- mindact-pipeline-separate-ctl/plots/pipeline/timePlots/rEffectCorrection/3/
- mindact-pipeline-separate-ctl/plots/pipeline/timePlots/rEffectCorrection/4/
- mindact-pipeline-separate-ctl/plots/pipeline/timePlots/rEffectCorrection/5/
- mindact-pipeline-separate-ctl/plots/pipeline/timePlots/rEffectCorrection/6/
- mindact-pipeline-separate-ctl/plots/pipeline/timePlots/rEffectCorrection/7/
- mindact-pipeline-separate-ctl/plots/pipeline/timePlots/rEffectCorrection/8/
- mindact-pipeline-separate-ctl/README
- mindact-pipeline-separate-ctl/src/
- mindact-pipeline-separate-ctl/src/load-mindact-controls.R
- mindact-pipeline-separate-ctl/src/load-mindact.R
- mindact-pipeline-separate-ctl/src/mindact-correction.R
- mindact-pipeline-separate-ctl/src/mindact-duplicates.R
- mindact-pipeline-separate-ctl/src/mindact-format.R
- mindact-pipeline-separate-ctl/src/mindact-inspection.R
- mindact-pipeline-separate-ctl/src/mindact-makeAnnotation.R
- mindact-pipeline-separate-ctl/src/mindact-makeCombinedAnnot.R
- mindact-pipeline-separate-ctl/src/mindact-makePlAnnots.R
- mindact-pipeline-separate-ctl/src/mindact.R
- mindact-pipeline-separate-ctl/src/mindact_functions.R
- mindact-pipeline-separate-ctl/src/myPalette.R
- mindact-pipeline-separate-ctl/src/plotAnnotVsTime.R
- mindact-pipeline-separate-ctl/src/svdPlotMindact.R
- README
