# Supplementary material for: Controlling technical variation amongst 6693 patient microarrays of the randomized MINDACT trial
Source: Commun Biol. 2020 Jul 27;3:397. doi: 10.1038/s42003-020-1111-1 (PMC7385160; doi:10.1038/s42003-020-1111-1)
Supplement: Supplementary file 3 — Supplementary Code 1 [file 42003_2020_1111_MOESM3_ESM.zip › mindact-pipeline-no-ctl/README]

This code reproduces the analysis of the 6688 patient arrays as well
as their adjustment for technical variation, as discussed in [1]. It
generates the adjusted data matrix available from the EORTC and most
figures from [1] (figures involving control arrays cannot be
reproduced since these arrays are not publicly available).

[1] Controlling technical variations amongst 6693 patient microarrays
of the randomized MINDACT trial, Laurent Jacob, Anke Witteveen, Inès J Beumer, Leonie JMJ Delahaye, Jeroen van den
Akker, Bob Chan, Arno Floore, Coralie Poncet, Mauro Delorenzi, Martine
Piccart, Emiel J Th Rutgers, Fatima Cardoso, Terence P Speed, Laura J
van't Veer and Annuska M Glas

-----------------
Data requirement
-----------------

Before running the code, the following data should be copied into a
directory, and the name of the directory put into a data.folder
variable in src/mindact.R:

6688 *_DualChannel_FullGenome+.txt array files obtained from the EORTC

TechInfo 6688 44K-Hybs withRobot 20140520JvdA.csv, containing the technical annotation of all patient arrays

Agendia_Mindact 6689patients loadfile44K withSampleID_ProbeAnnotation_20141212_1745.txt, containing the probe annotations

TP.csv, containing the TargetPrint readouts of all patient arrays

-----------------
Running the code
-----------------

In order to run the code, go to the src/ directory, start an R session
and type source('mindact.R').

The code is separated into several steps:

## 1. Load the data
source('load-mindact.R')

## 2. Format the data (req: 1). Includes imputation and svd computation.
source('mindact-format.R')

## 3. Analyze the unadjusted data (req: 2. Generates plots)
source('mindact-inspection.R')

## 4. Adjust and analyze the adjusted data (req: 2. Generates plots)
source('mindact-correction.R')

Each step saves intermediate results in a data/intermediate directory
and can be skipped after it has been run once.
