# Supplementary material for: Controlling technical variation amongst 6693 patient microarrays of the randomized MINDACT trial
Source: Commun Biol. 2020 Jul 27;3:397. doi: 10.1038/s42003-020-1111-1 (PMC7385160; doi:10.1038/s42003-020-1111-1)
Supplement: Supplementary file 3 — Supplementary Code 1 [file 42003_2020_1111_MOESM3_ESM.zip › mindact-pipeline-no-ctl/src/load-mindact.R]

## Copyright 2018 Laurent Jacob

## This file is part of mindact-pipeline.

## mindact-pipeline is free software: you can redistribute it and/or modify
## it under the terms of the GNU General Public License as published by
## the Free Software Foundation, either version 3 of the License, or
## (at your option) any later version.

## mindact-pipeline is distributed in the hope that it will be useful,
## but WITHOUT ANY WARRANTY; without even the implied warranty of
## MERCHANTABILITY or FITNESS FOR A PARTICULAR PURPOSE.  See the
## GNU General Public License for more details.

## You should have received a copy of the GNU General Public License
## along with mindact-pipeline.  If not, see <https://www.gnu.org/licenses/>.

original.path <- getwd()
setwd(data.folder)

##=============
## Array files
##=============

## List files
files <- list.files() 

## Get files of interest from the above specified directory
files_inter <- grep("Agendia_[0-9]", files, ignore.case=TRUE, value=TRUE)

if(length(files_inter) != 6688){
  stop('[load-mindact] Mindact study should have 6688 arrays')
}

## Get file ids for association with annotations
seqIdsFromFileNames <- sapply(sapply(files_inter,strsplit,'_'),FUN=function(v) v[2])

## read files in a list object
data_list= lapply(files_inter, read.table, skip=0, header=TRUE, quote='', sep='\t', stringsAsFactors=FALSE)

lrTable <- sapply(data_list,FUN=function(e) e[['LogRatio..sample.reference.']]) # Takes values between -4 and 4.
pnTable <- sapply(data_list,FUN=function(e) e$ProbeName)

## Load gene annotation
gene.annot <- read.table('Agendia_Mindact 6689patients loadfile44K withSampleID_ProbeAnnotation_20141212_1745.txt',
                         header=TRUE, stringsAsFactors=FALSE, quote='', sep='\t')

## Sanity check arrays_2: are probeNames
## the same for all arrays?
if(!is.matrix(pnTable)){  
  stop('[load-mindact] In sanity check arrays_2, sapply on pnTable did not return a matrix. One file may have a different row number.')
}
probeNames <- apply(pnTable,1,unique)
if(is.list(probeNames)){
  stop('[load-mindact] In sanity check arrays_2, probe names had different values for some arrays.')
}  
pn.match <- match(gene.annot[, 'ProbeName'], probeNames) # Actually just 1:40793
seqTable <- gene.annot[pn.match, 'Sequence']
snTable <- gene.annot[pn.match, 'SystematicName']
gnTable <- gene.annot[pn.match, 'GeneName']

uNames <- list('GeneName'=gnTable,'SystematicName'=snTable,'Sequence'=seqTable, 'ProbeName'=gene.annot[, 'ProbeName'])

##=================
## Annotation file
##=================

annot <- read.csv('TechInfo\ 6688\ 44K-Hybs\ withRobot\ 20140520JvdA.csv', stringsAsFactors=FALSE, check.names = FALSE)

seqIds <- annot[,'seqID']

## Sanity check annot_1: seqIDs in file names are the same as those in annotation file
if(!( all(seqIds %in% seqIdsFromFileNames) && all(seqIdsFromFileNames %in% seqIds))){
  stop('[load-mindact] Mismatch in seqIDs between annotation file and array files.')
}

## Index matching file names to annotation table (ie such that data_list[[idx[ii]]] corresponds to annot[ii,])
idx <- match(seqIds, seqIdsFromFileNames)

## Sanity check annot_2: consistency of seqID-based order with slide names
fileNameIds <- sapply(sapply(files_inter,strsplit,'_'),FUN=function(v) paste(v[4:6],collapse='_'))
slideNames <- sapply(sapply(annot[,'Slide_filename'],strsplit,'[_\\.]'),FUN=function(v) paste(v[c(2, 7:8)],collapse='_'))

if((length(fileNameIds) != length(slideNames)) || any(fileNameIds[idx] != slideNames)){
  stop('[load-mindact] Mismatch in slide names between annotation file and array files.')
}

setwd(original.path)

save(file=file.path(intermediate.folder, 'mindact-data.RData'), annot, uNames, lrTable, idx)
rm(list=setdiff(ls(), c('data.folder', 'plot.folder', 'intermediate.folder')))
gc()
