# Supplementary material for: Controlling technical variation amongst 6693 patient microarrays of the randomized MINDACT trial
Source: Commun Biol. 2020 Jul 27;3:397. doi: 10.1038/s42003-020-1111-1 (PMC7385160; doi:10.1038/s42003-020-1111-1)
Supplement: Supplementary file 3 — Supplementary Code 1 [file 42003_2020_1111_MOESM3_ESM.zip › mindact-pipeline-no-ctl/src/mindact-correction.R]

## Copyright 2018 Laurent Jacob

## This file is part of mindact-pipeline.

## mindact-pipeline is free software: you can redistribute it and/or modify
## it under the terms of the GNU General Public License as published by
## the Free Software Foundation, either version 3 of the License, or
## (at your option) any later version.

## mindact-pipeline is distributed in the hope that it will be useful,
## but WITHOUT ANY WARRANTY; without even the implied warranty of
## MERCHANTABILITY or FITNESS FOR A PARTICULAR PURPOSE.  See the
## GNU General Public License for more details.

## You should have received a copy of the GNU General Public License
## along with mindact-pipeline.  If not, see <https://www.gnu.org/licenses/>.

## Data matrices
load(file=file.path(intermediate.folder, 'mindact-ref-completed-byRef.RData'))
## SVDs
load(file=file.path(intermediate.folder, 'mindact-ref-completed-svdY.RData'))
## Annotations
load(file=file.path(intermediate.folder, 'mindact-ref-completed-annot.RData'))

source('mindact_functions.R')
CEX <- 2
LWD <- 2

## Use 1000 lowest IQR genes as negative controls
iqrs <- apply(ref.completed.Y, 2, IQR)
ctl.genes.idx <- order(iqrs)[1:1000]

svdYc <- svd(ref.completed.Y[1:6688, ctl.genes.idx])

##===========================================================
## Correct data
##
## This can take a long time. You can make it shorter by
## selecting a single regularization parameter nu
## for each correction (instead of 8).
##===========================================================
n.ev <- 4

## Naive RUV-2 + shrinkage
k <- 100
W.nctl <- svdYc$u[, 1:k] %*% diag(svdYc$d[1:k]) # From negative control genes
nus <- c(1e-2, 2e-2, 5e-2, 1e-1, 2e-1, 5e-1,  1, 10)*svd(W.nctl)$d[1]^2

print('Starting random effect correction')
naive.random.Y <- naive.random.svd.Y <- list()
for(nn in 1:length(nus)){
    print(nn)    
    alpha <- solve(t(W.nctl) %*% W.nctl + nus[nn]*diag(ncol(W.nctl)), t(W.nctl) %*% ref.completed.Y[1:6688, ])    
    naive.random.Y[[nn]] <- ref.completed.Y[1:6688, ] - W.nctl %*% alpha
    naive.random.svd.Y[[nn]] <- svd(scale(naive.random.Y[[nn]][1:6688, ], scale=FALSE), nu=n.ev, nv=n.ev)
}

## Hybrid 'reagent' correction: add fixed effects for ref x reagent and labeling robot.
print('Starting hybrid correction')

## Technical factors to be explicitly corrected for

## reagent x ref
ir <- completed.ref.annot[, 'ref-IsolationReagent']
reagent.dum <- sapply(unique(ir), FUN=function(e) as.numeric(ir == e))
## reagent x robot
lr <- as.numeric(completed.ref.annot[, 'LabelingRobot'])
ir <- completed.ref.annot[, 'IsolationReagent']
a.comb <- sapply(1:nrow(completed.ref.annot),
                 FUN=function(jj){        
                         sprintf('%d-%s', lr[jj], ir[jj])
                     })
rLr.dum <- sapply(unique(a.comb), FUN=function(e) as.numeric(a.comb == e))
## Columns of W are linearly dependent.
W <- svd(cbind(reagent.dum, rLr.dum))$u[, 1:7]

## Joint correction (identified UV plus the one estimated from control genes)
k <- 100
W.nctl <- svdYc$u[, 1:k] %*% diag(svdYc$d[1:k]) # From negative control genes
W.joint <- cbind(W, W.nctl)
nus <- c(1e-2, 2e-2, 5e-2, 1e-1, 2e-1, 5e-1,  1, 10)*svd(W.nctl)$d[1]^2

reagent.Y <- reagent.svd.Y <- list()
for(nn in 1:length(nus)){
    print(nn)
    alpha <- solve(t(W.joint) %*% W.joint + nus[nn]*diag(c(rep(0, ncol(W)), rep(1, ncol(W.nctl)))), t(W.joint) %*% ref.completed.Y[1:6688, ])        
    reagent.Y[[nn]] <- ref.completed.Y[1:6688, ] - W.joint %*% alpha
    reagent.svd.Y[[nn]] <- svd(scale(reagent.Y[[nn]][1:6688, ], scale=FALSE), nu=n.ev, nv=n.ev)
}

## Compute annotation (biological signals, pc projection of control
## arrays) on adjusted data

naive.random.annot <- list()
reagent.annot <- list()

for(nn in 1:length(naive.random.Y)){
    print(nn)
    naive.random.annot[[nn]] <- getSigs(naive.random.Y[[nn]][1:6688, ], completed.ref.annot, uNames)
    naive.random.annot[[nn]][c('PC1', 'PC2', 'PC3', 'PC4')] <- naive.random.svd.Y[[nn]]$u[1:6688, 1:4]
}

for(nn in 1:length(reagent.Y)){
    print(nn)
    reagent.annot[[nn]] <- getSigs(reagent.Y[[nn]][1:6688, ], completed.ref.annot, uNames)
    reagent.annot[[nn]][c('PC1', 'PC2', 'PC3', 'PC4')] <- reagent.svd.Y[[nn]]$u[1:6688, 1:4]
}

save(file=file.path(intermediate.folder, 'mindact-rEffectCorrection.RData'),
     naive.random.annot,
     ctl.genes.idx,
     naive.random.Y,
     naive.random.svd.Y)

save(file=file.path(intermediate.folder, 'mindact-hybridCorrection.RData'),
     reagent.annot,
     ctl.genes.idx,
     reagent.Y,
     reagent.svd.Y)

## load(file=file.path(intermediate.folder, 'mindact-rEffectCorrection.RData'))
## load(file=file.path(intermediate.folder, 'mindact-hybridCorrection.RData'))

##==================================
## Choice of a nu.coeff value (see
## supplementary material)
##==================================

nu.star.r <- 3
nu.star.h <- 5

##==================================
## Write corrected expression data
## to a file
##==================================

write.table(reagent.Y[[nu.star.h]][1:6688, ],
            file=file.path(data.folder, 'corrected-expression-matrix.txt'),
            row.names=as.character(reagent.annot[[nu.star.h]]$seqID),
            col.names=uNames$ProbeName)

##==================================
## Plot PCA spectrum
##==================================

n.pc <- 50
pdf(file=file.path(plot.folder, 'paper', 'Fig-2-variance.pdf'), height=8, width=16)
par(mar=c(5,5,4,2), mfrow=c(1, 2))
plot(ref.completed.svd.Y$d[1:n.pc]^2/sum(ref.completed.svd.Y$d^2),
     main='Unadjusted data',
     xlab='PC index', ylab='Proportion of explained variance',
     ylim=c(0, 0.15),
     pch=19,
     cex.lab=CEX, cex.axis=CEX, cex.main=CEX, cex=CEX)
plot(reagent.svd.Y[[nu.star.h]]$d[1:n.pc]^2/sum(reagent.svd.Y[[nu.star.h]]$d^2),
     main='Adjusted data',
     xlab='PC index',
     ylab='Proportion of explained variance',
     ylim=c(0, 0.15),
     pch=19,
     cex.lab=CEX, cex.axis=CEX, cex.main=CEX, cex=CEX)
dev.off()

##==================================
## Set up plAnnots list, make combined annotation
##==================================

plot.annot <- completed.ref.annot

plot.annot[plot.annot[, 'LabelingRobot'] == 0 , 'LabelingRobot'] <- 'Manual'
plot.annot[plot.annot[, 'LabelingRobot'] == 1 , 'LabelingRobot'] <- 'Robot'

plot.annot[plot.annot[, 'IsolationRobot'] == 0 , 'IsolationRobot'] <- 'Manual'
plot.annot[plot.annot[, 'IsolationRobot'] == 1 , 'IsolationRobot'] <- 'Robot'

source('mindact-makePlAnnots.R')

##==================================
## PC plots
##==================================

for(nn in 1:length(naive.random.Y)){
    svdNoRep <- list()
    svdNoRep$u <- naive.random.svd.Y[[nn]]$u
    svdPlotMindact(naive.random.Y[[nn]], svdRes=svdNoRep, annot=naive.random.annot[[nn]],
                   plAnnots=plAnnots, useLabels=TRUE,
                   file=file.path(plot.folder, 'pipeline', 'svdPlots', 'rEffectCorrection', as.character(nn), 'labeled-svdPlot_rEffectCorrection'))
    svdPlotMindact(naive.random.Y[[nn]], svdRes=svdNoRep, annot=naive.random.annot[[nn]],
                   plAnnots=plAnnots,
                   file=file.path(plot.folder, 'pipeline', 'svdPlots', 'rEffectCorrection', as.character(nn), 'svdPlot_rEffectCorrection'))
}

for(nn in 1:length(reagent.Y)){
    svdNoRep <- list()
    svdNoRep$u <- reagent.svd.Y[[nn]]$u
    svdPlotMindact(reagent.Y[[nn]], svdRes=svdNoRep, annot=reagent.annot[[nn]],
                   plAnnots=plAnnots, useLabels=TRUE,
                   file=file.path(plot.folder, 'pipeline', 'svdPlots', 'hybridCorrection', as.character(nn), 'labeled-svdPlot_hybridCorrection'))
    svdPlotMindact(reagent.Y[[nn]], svdRes=svdNoRep, annot=reagent.annot[[nn]],
                   plAnnots=plAnnots,
                   file=file.path(plot.folder, 'pipeline', 'svdPlots', 'hybridCorrection', as.character(nn), 'svdPlot_hybridCorrection'))
}

## Copy paper figures to the right directory (same as Figure 4 but
## without the control samples)
file.copy(file.path(plot.folder, 'pipeline', 'svdPlots', 'hybridCorrection', as.character(nu.star.h), 'svdPlot_hybridCorrection_ERsig.pdf'), file.path(plot.folder, 'paper', 'Fig-4-B1-all_ref_unlabeled_ERsig.pdf'), overwrite=TRUE)
file.copy(file.path(plot.folder, 'pipeline', 'svdPlots', 'hybridCorrection', as.character(nu.star.h), 'svdPlot_hybridCorrection_ERBB2.pdf'), file.path(plot.folder, 'paper', 'Fig-4-B2-all_ref_unlabeled_ERBB2.pdf'), overwrite=TRUE)
file.copy(file.path(plot.folder, 'pipeline', 'svdPlots', 'hybridCorrection', as.character(nu.star.h), 'svdPlot_hybridCorrection_CLAUsig.pdf'), file.path(plot.folder, 'paper', 'Fig-4-B3-all_ref_unlabeled_CLAUsig.pdf'), overwrite=TRUE)
file.copy(file.path(plot.folder, 'pipeline', 'svdPlots', 'hybridCorrection', as.character(nu.star.h), 'svdPlot_hybridCorrection_BRCA.pdf'), file.path(plot.folder, 'paper', 'Fig-4-B4-all_ref_unlabeled_BRCA.pdf'), overwrite=TRUE)

##==================================
## Plotting PCs vs time
##==================================

## x-axis of plot, typically a time annotation
x.aa <- 'num.IsolationDate'

## y-axis of the plot. Could be another annotation rather than a PC
## projection.
foi.labs <- c('PC1',
              'PC2',
              'PC3',
              'PC4')

## Annotations to be represented as colors
aa.cols <- c('dot', 'ref', 'IsolationReagent', 'IsolationRobot', 'LabelingRobot', 'Tumor_Cell_Percentage', 'RIN', 'ND conc', 'LabelingYieldSample', 'ref-IsolationReagent', 'ERsig', 'ERBB2', 'BRCA', 'CLAUsig', 'TP53')

## Random effect correction
for(nn in 1:length(naive.random.Y)){
    print(nn)
    plotAnnotVsTime(naive.random.annot[[nn]], plAnnots, foi.labs, x.aa=x.aa, aa.cols=aa.cols,
                    kidx=1:6688,
                    leg.plot=TRUE,
                    file=file.path(plot.folder, 'pipeline', 'timePlots', 'rEffectCorrection', as.character(nn), 'PCvsTime_rEffectCorrection'))
}

## Hybrid correction
for(nn in 1:length(reagent.Y)){
    print(nn)
    plotAnnotVsTime(reagent.annot[[nn]], plAnnots, foi.labs, x.aa=x.aa, aa.cols=aa.cols,
                    kidx=1:6688,
                    leg.plot=TRUE,
                    file=file.path(plot.folder, 'pipeline', 'timePlots', 'hybridCorrection', as.character(nn), 'PCvsTime_hybridCorrection'))
}

## Copy paper plots to the right directory
file.copy(file.path(plot.folder, 'pipeline', 'timePlots', 'hybridCorrection', as.character(nu.star.h), 'PCvsTime_hybridCorrection-PC1-ERsig.pdf'), file.path(plot.folder, 'paper', 'Fig-5-A-IsolationDate-PC1-ERsig.pdf'), overwrite=TRUE)
file.copy(file.path(plot.folder, 'pipeline', 'timePlots', 'hybridCorrection', as.character(nu.star.h), 'PCvsTime_hybridCorrection-PC2-CLAUsig.pdf'), file.path(plot.folder, 'paper', 'Fig-5-B-IsolationDate-PC2-CLAUsig.pdf'), overwrite=TRUE)
file.copy(file.path(plot.folder, 'pipeline', 'timePlots', 'hybridCorrection', as.character(nu.star.h), 'PCvsTime_hybridCorrection-PC3-TP53.pdf'), file.path(plot.folder, 'paper', 'Fig-5-C-IsolationDate-PC3-TP53.pdf'), overwrite=TRUE)

## Supplementary 
file.copy(file.path(plot.folder, 'pipeline', 'timePlots', 'hybridCorrection', as.character(nu.star.h), 'PCvsTime_hybridCorrection-PC1-LabelingYieldSample.pdf'), file.path(plot.folder, 'paper', 'Fig-Supp7-A1-IsolationDate-adjusted-PC1-LabelingYieldSample.pdf'), overwrite=TRUE)
file.copy(file.path(plot.folder, 'pipeline', 'timePlots', 'hybridCorrection', as.character(nu.star.h), 'PCvsTime_hybridCorrection-PC2-LabelingYieldSample.pdf'), file.path(plot.folder, 'paper', 'Fig-Supp7-A2-IsolationDate-adjusted-PC2-LabelingYieldSample.pdf'), overwrite=TRUE)
file.copy(file.path(plot.folder, 'pipeline', 'timePlots', 'hybridCorrection', as.character(nu.star.h), 'PCvsTime_hybridCorrection-PC3-LabelingYieldSample.pdf'), file.path(plot.folder, 'paper', 'Fig-Supp7-A3-IsolationDate-adjusted-PC3-LabelingYieldSample.pdf'), overwrite=TRUE)
file.copy(file.path(plot.folder, 'pipeline', 'timePlots', 'hybridCorrection', as.character(nu.star.h), 'PCvsTime_hybridCorrection-PC4-LabelingYieldSample.pdf'), file.path(plot.folder, 'paper', 'Fig-Supp7-A4-IsolationDate-adjusted-PC4-LabelingYieldSample.pdf'), overwrite=TRUE)

file.copy(file.path(plot.folder, 'pipeline', 'timePlots', 'hybridCorrection', as.character(nu.star.h), 'PCvsTime_hybridCorrection-PC1-LabelingRobot.pdf'), file.path(plot.folder, 'paper', 'Fig-Supp7-B1-IsolationDate-adjusted-PC1-LabelingRobot.pdf'), overwrite=TRUE)
file.copy(file.path(plot.folder, 'pipeline', 'timePlots', 'hybridCorrection', as.character(nu.star.h), 'PCvsTime_hybridCorrection-PC2-LabelingRobot.pdf'), file.path(plot.folder, 'paper', 'Fig-Supp7-B2-IsolationDate-adjusted-PC2-LabelingRobot.pdf'), overwrite=TRUE)
file.copy(file.path(plot.folder, 'pipeline', 'timePlots', 'hybridCorrection', as.character(nu.star.h), 'PCvsTime_hybridCorrection-PC3-LabelingRobot.pdf'), file.path(plot.folder, 'paper', 'Fig-Supp7-B3-IsolationDate-adjusted-PC3-LabelingRobot.pdf'), overwrite=TRUE)
file.copy(file.path(plot.folder, 'pipeline', 'timePlots', 'hybridCorrection', as.character(nu.star.h), 'PCvsTime_hybridCorrection-PC4-LabelingRobot.pdf'), file.path(plot.folder, 'paper', 'Fig-Supp7-B4-IsolationDate-adjusted-PC4-LabelingRobot.pdf'), overwrite=TRUE)

file.copy(file.path(plot.folder, 'pipeline', 'timePlots', 'hybridCorrection', as.character(nu.star.h), 'PCvsTime_hybridCorrection-PC1-ERsig.pdf'), file.path(plot.folder, 'paper', 'Fig-Supp7-C1-IsolationDate-adjusted-PC1-ERsig.pdf'), overwrite=TRUE)
file.copy(file.path(plot.folder, 'pipeline', 'timePlots', 'hybridCorrection', as.character(nu.star.h), 'PCvsTime_hybridCorrection-PC2-ERsig.pdf'), file.path(plot.folder, 'paper', 'Fig-Supp7-C2-IsolationDate-adjusted-PC2-ERsig.pdf'), overwrite=TRUE)
file.copy(file.path(plot.folder, 'pipeline', 'timePlots', 'hybridCorrection', as.character(nu.star.h), 'PCvsTime_hybridCorrection-PC3-ERsig.pdf'), file.path(plot.folder, 'paper', 'Fig-Supp7-C3-IsolationDate-adjusted-PC3-ERsig.pdf'), overwrite=TRUE)
file.copy(file.path(plot.folder, 'pipeline', 'timePlots', 'hybridCorrection', as.character(nu.star.h), 'PCvsTime_hybridCorrection-PC4-ERsig.pdf'), file.path(plot.folder, 'paper', 'Fig-Supp7-C4-IsolationDate-adjusted-PC4-ERsig.pdf'), overwrite=TRUE)


## Pick a normalization using TP scores
tp <- read.csv(file.path(data.folder, 'TP.csv'), stringsAsFactors=FALSE, check.names = FALSE)

sidx <- match(annot[1:6688, 'seqID'], tp$SeqID)
tp.test <- tp[[1]][sidx]
if(!all(tp.test == annot[, 'seqID'])){
    stop('[mindact-correction] Mismatch between the seqIDs provided for the TP scores and the ones available in the annotation.')
}

## Generates warning message "tp.er <- as.numeric(tp[[2]][sidx])"
## because of a "0,345" entry.
tp.er <- as.numeric(tp[[2]][sidx])
## Bug fix (character was "0,345").
tp.er[is.na(tp.er)] <- 0.345

tp.her2 <- as.numeric(tp[[6]][sidx])


## Probes used by targetprint.

er.genes <- which(uNames$GeneName == 'ESR1')[2]
her2.genes <- which(uNames$GeneName == 'ERBB2')[3]

## Correlation of corrected ER/HER2 probes with TP readouts.
er.cor.r <- sapply(c(naive.random.Y, list(full=ref.completed.Y)), FUN=function(m) cor(m[1:6688, er.genes], tp.er))
her2.cor.r <- sapply(c(naive.random.Y, list(full=ref.completed.Y)), FUN=function(m) cor(m[1:6688, her2.genes], tp.her2))

er.cor.h <- sapply(c(reagent.Y, list(full=ref.completed.Y)), FUN=function(m) cor(m[1:6688, er.genes], tp.er))
her2.cor.h <- sapply(c(reagent.Y, list(full=ref.completed.Y)), FUN=function(m) cor(m[1:6688, her2.genes], tp.her2))

## Correlation of corrected PC1 with TP readouts.
er.pc1.r <- sapply(c(naive.random.svd.Y, list(full=ref.completed.svd.Y)),
                      FUN=function(svdStr)
                      cor(svdStr$u[1:6688, 1], tp.er))
her2.pc1.r <- sapply(c(naive.random.svd.Y, list(full=ref.completed.svd.Y)),
                      FUN=function(svdStr)
                      cor(svdStr$u[1:6688, 1], tp.her2))


er.pc1.h <- sapply(c(reagent.svd.Y, list(full=ref.completed.svd.Y)),
                      FUN=function(svdStr)
                      cor(svdStr$u[1:6688, 1], tp.er))
her2.pc1.h <- sapply(c(reagent.svd.Y, list(full=ref.completed.svd.Y)),
                      FUN=function(svdStr)
                      cor(svdStr$u[1:6688, 1], tp.her2))


## Sample yield signal

yield.cor.r <- sapply(c(naive.random.svd.Y, list(full=ref.completed.svd.Y)),
                      FUN=function(svdStr)
                      cancor(svdStr$u[1:6688, 1:4],  completed.ref.annot[1:6688, 'LabelingYieldSample'])$cor)

yield.cor.h <- sapply(c(reagent.svd.Y, list(full=ref.completed.svd.Y)),
                      FUN=function(svdStr)
                      cancor(svdStr$u[1:6688, 1:4],  annot[1:6688, 'LabelingYieldSample'])$cor)

## Robot signal

lrobot.cor.r <- sapply(c(naive.random.svd.Y, list(full=ref.completed.svd.Y)),
                      FUN=function(svdStr)
                      cancor(svdStr$u[1:6688, 1:4],  rLr.dum)$cor[1])

lrobot.cor.h <- sapply(c(reagent.svd.Y, list(full=ref.completed.svd.Y)),
                        FUN=function(svdStr)
                            cancor(svdStr$u[1:6688, 1:4],  rLr.dum)$cor[1])


## Reagent signal

reagent.cor.r <- sapply(c(naive.random.svd.Y, list(full=ref.completed.svd.Y)),
                      FUN=function(svdStr)
                      cancor(svdStr$u[1:6688, 1:4], reagent.dum)$cor[1])

reagent.cor.h <- sapply(c(reagent.svd.Y, list(full=ref.completed.svd.Y)),
                        FUN=function(svdStr)
                            cancor(svdStr$u[1:6688, 1:4],  reagent.dum)$cor[1])

## print(cbind(er.cor.h, her2.cor.h, er.pc1.h, her2.pc1.h, yield.cor.h, lrobot.cor.h, reagent.cor.h))
## print(cbind(er.cor.r, her2.cor.r, er.pc1.r, her2.pc1.r, yield.cor.r, lrobot.cor.r, reagent.cor.r))

## Plot association of first PCs with unwanted variation against correction parameter

CEX <- 1.5
YL <- range(c(yield.cor.h, yield.cor.r, lrobot.cor.h, lrobot.cor.r, reagent.cor.h, reagent.cor.r))
nus.lab <- c(1e-2, 2e-2, 5e-2, 1e-1, 2e-1, 5e-1,  1, 10)

pdf(file=file.path(plot.folder, 'paper', 'Fig-Supp6-A1-UV-rEffectCorrection.pdf'), height=8, width=8)
par(mar=c(5,5,4,2))
plot(abs(yield.cor.r),
     xlab='Correction parameter',
     ylab='Canonical correlation with top 4 PCs',
     xaxt='n', cex.lab=CEX, cex.axis=CEX, cex.main=CEX, cex=CEX, ylim=YL, pch=19)
axis(1, at=1:(length(nus.lab) + 1), labels=c(as.character(nus.lab), 'No'), cex.axis=CEX)
points(abs(lrobot.cor.r), pch=17, cex=CEX)
points(abs(reagent.cor.r), pch=15, cex=CEX)
legend('bottomright', c('Labeling yield', 'Labeling robot', 'Isolation reagent'), pch=c(19, 17, 15), cex=CEX)
dev.off()

pdf(file=file.path(plot.folder, 'paper', 'Fig-Supp6-B1-UV-hybridCorrection.pdf'), height=8, width=8)
par(mar=c(5,5,4,2))
plot(abs(yield.cor.h),
     xlab='Correction parameter',
     ylab='Canonical correlation with top 4 PCs',
     xaxt='n', cex.lab=CEX, cex.axis=CEX, cex.main=CEX, cex=CEX, ylim=YL, pch=19)
axis(1, at=1:(length(nus.lab) + 1), labels=c(as.character(nus.lab), 'No'), cex.axis=CEX)
points(abs(lrobot.cor.h), pch=17, cex=CEX)
points(abs(reagent.cor.h), pch=15, cex=CEX)
legend('topleft', c('Labeling yield', 'Labeling robot', 'Isolation reagent'), pch=c(19, 17, 15), cex=CEX)
dev.off()

## Plot association of TP-ER score with PC1 against correction parameter

YL <- range(abs(c(er.pc1.h, er.pc1.r)))

pdf(file=file.path(plot.folder, 'paper', 'Fig-Supp6-A2-TP-rEffectCorrection.pdf'), height=8, width=8)
par(mar=c(5,5,4,2))
plot(abs(er.pc1.r),
     xlab='Correction parameter',
     ylab='Correlation of TP-ER with PC1',
     xaxt='n', cex.lab=CEX, cex.axis=CEX, cex.main=CEX, cex=CEX, ylim=YL, pch=19)
axis(1, at=1:(length(nus.lab) + 1), labels=c(as.character(nus.lab), 'No'), cex.axis=CEX)
dev.off()

pdf(file=file.path(plot.folder, 'paper', 'Fig-Supp6-B2-TP-hybridCorrection.pdf'), height=8, width=8)
par(mar=c(5,5,4,2))
plot(abs(er.pc1.h),
     xlab='Correction parameter',
     ylab='Correlation of TP-ER with PC1',
     xaxt='n', cex.lab=CEX, cex.axis=CEX, cex.main=CEX, cex=CEX, ylim=YL, pch=19)
axis(1, at=1:(length(nus.lab) + 1), labels=c(as.character(nus.lab), 'No'), cex.axis=CEX)
dev.off()

## Make table 1.

table1 <- abs(cbind(rbind(er.cor.h[length(er.cor.h)], her2.cor.h[length(er.cor.h)], er.pc1.h[length(er.cor.h)], her2.pc1.h[length(er.cor.h)], yield.cor.h[length(er.cor.h)], lrobot.cor.h[length(er.cor.h)], reagent.cor.h[length(er.cor.h)]),
                rbind(er.cor.h[nu.star.h], her2.cor.h[nu.star.h], er.pc1.h[nu.star.h], her2.pc1.h[nu.star.h], yield.cor.h[nu.star.h], lrobot.cor.h[nu.star.h], reagent.cor.h[nu.star.h])))

colnames(table1) <- c('Uncorrected', 'Corrected')
rownames(table1) <- c('ER/TP-ER', 'HER2/TP-HER2', 'PC1/TP-ER', 'PC1/TP-HER2', 'Yield/PC1-4', 'Robot x Reagent/PC1-4', 'Ref x Reagent/PC1-4')

print(table1)

## Compute other associations

sigs <- c('ERsig', 'ERBB2', 'TP53', 'CLAUsig', 'BRCA')
npc <- 4
cTable <- matrix(NA, npc, length(sigs))
for(pc in 1:npc){
    for(sig in 1:length(sigs)){
        cTable[pc, sig] <- cor(reagent.svd.Y[[nu.star.h]]$u[, pc], reagent.annot[[nu.star.h]][, sigs[sig]])
    }
}
colnames(cTable) <- sigs
rownames(cTable) <- 1:npc

cTableU <- matrix(NA, npc, length(sigs))
for(pc in 1:npc){
    for(sig in 1:length(sigs)){
        cTableU[pc, sig] <- cor(ref.completed.svd.Y$u[, pc], completed.ref.annot[, sigs[sig]])
    }
}
colnames(cTableU) <- sigs
rownames(cTableU) <- 1:npc

## Association of factors with PCs tested in the manuscript (should all be <1e-16)

## Unadjusted PC1
pv.pc1.ref.reagent <- summary(aov(pc1 ~ ref.reagent, data=data.frame(pc1=ref.completed.svd.Y$u[, 1], ref.reagent=completed.ref.annot[, 'ref-IsolationReagent'])))[[1]][["Pr(>F)"]][1]
ir <- completed.ref.annot[, 'IsolationReagent']
lr <- as.numeric(completed.ref.annot[, 'LabelingRobot'])
a.comb <- sapply(1:nrow(completed.ref.annot),
                 FUN=function(jj){        
                         sprintf('%d-%s', lr[jj], ir[jj])
                     })

pv.pc1.lab.reagent <-summary(aov(pc1 ~ lab.reagent, data=data.frame(pc1=ref.completed.svd.Y$u[, 1], lab.reagent=a.comb)))[[1]][["Pr(>F)"]][1]

## Unadjusted PC2
pv.pc2.er <- cor.test(ref.completed.svd.Y$u[, 2], completed.ref.annot[, 'ERsig'])$p.value
pv.pc2.erbb2 <- cor.test(ref.completed.svd.Y$u[, 2], completed.ref.annot[, 'ERBB2'])$p.value

## Unadjusted PC3
pv.pc3.lab.reagent <-summary(aov(pc1 ~ lab.reagent, data=data.frame(pc1=ref.completed.svd.Y$u[, 3], lab.reagent=a.comb)))[[1]][["Pr(>F)"]][1]
pv.pc3.clau <- cor.test(ref.completed.svd.Y$u[, 3], completed.ref.annot[, 'CLAUsig'])$p.value

## Unadjusted PC4
pv.pc4.clau <- cor.test(ref.completed.svd.Y$u[, 4], completed.ref.annot[, 'CLAUsig'])$p.value
pv.pc4.brca <- cor.test(ref.completed.svd.Y$u[, 4], completed.ref.annot[, 'BRCA'])$p.value

## Adjusted PC1
pv.adj.pc1.er <- cor.test(reagent.svd.Y[[nu.star.h]]$u[, 1], reagent.annot[[nu.star.h]][, 'ERsig'])$p.value
pv.adj.pc1.erbb2 <- cor.test(reagent.svd.Y[[nu.star.h]]$u[, 1], reagent.annot[[nu.star.h]][, 'ERBB2'])$p.value
pv.adj.pc1.tp53 <- cor.test(reagent.svd.Y[[nu.star.h]]$u[, 1], reagent.annot[[nu.star.h]][, 'TP53'])$p.value
pv.adj.pc1.clau <- cor.test(reagent.svd.Y[[nu.star.h]]$u[, 1], reagent.annot[[nu.star.h]][, 'CLAUsig'])$p.value
pv.adj.pc1.brca <- cor.test(reagent.svd.Y[[nu.star.h]]$u[, 1], reagent.annot[[nu.star.h]][, 'BRCA'])$p.value

## Adjusted PC2
pv.adj.pc2.clau <- cor.test(reagent.svd.Y[[nu.star.h]]$u[, 2], reagent.annot[[nu.star.h]][, 'CLAUsig'])$p.value
pv.adj.pc2.brca <- cor.test(reagent.svd.Y[[nu.star.h]]$u[, 2], reagent.annot[[nu.star.h]][, 'BRCA'])$p.value

## Adjusted PC3
pv.adj.pc2.tp53 <- cor.test(reagent.svd.Y[[nu.star.h]]$u[, 3], reagent.annot[[nu.star.h]][, 'TP53'])$p.value
pv.adj.pc2.brca <- cor.test(reagent.svd.Y[[nu.star.h]]$u[, 3], reagent.annot[[nu.star.h]][, 'BRCA'])$p.value

## Association between all studied factors and PCs, before and after adjustment

n.pcs <- 4

## Categorical factors

## reagent x robot
lr <- as.numeric(completed.ref.annot[, 'LabelingRobot'])
ir <- completed.ref.annot[, 'IsolationReagent']
a.comb <- sapply(1:nrow(completed.ref.annot),
                 FUN=function(jj){        
                     sprintf('%d-%s', lr[jj], ir[jj])
                 })
completed.ref.annot <- cbind(completed.ref.annot, a.comb)
colnames(completed.ref.annot)[ncol(completed.ref.annot)] <- 'LabelingRobot-IsolationReagent'
reagent.annot[[nu.star.h]] <- cbind(reagent.annot[[nu.star.h]], a.comb)
colnames(reagent.annot[[nu.star.h]])[ncol(reagent.annot[[nu.star.h]])] <- 'LabelingRobot-IsolationReagent'

cat.annot <- names(unlist(plAnnots))[unlist(plAnnots) == 'category']
cat.annot <- c('LabelingRobot-IsolationReagent', cat.annot[!(cat.annot %in% c('seqID','ref'))])
cat.before <- sapply(cat.annot, catVarAnalysis, completed.ref.annot, ref.completed.svd.Y, n.pcs)
cat.after <- sapply(cat.annot, catVarAnalysis, reagent.annot[[nu.star.h]], reagent.svd.Y[[nu.star.h]], n.pcs)
rownames(cat.before) <- rownames(cat.after) <- c('PC1-4','PC1','PC2', 'PC3', 'PC4')

cat.order <- order(cat.before['PC1-4', ], decreasing=TRUE)
cat.before <- cat.before[, cat.order]
cat.after <- cat.after[, cat.order]

if(any(colnames(cat.before) != colnames(cat.after))){
    stop('[mindact-correction] The set of annotations analyzed before and after adjustments must be the same to be combined')
}
cat.analysis <- matrix(NA, nrow=nrow(cat.before), ncol=2*ncol(cat.before))
for(jj in 1:ncol(cat.before)){
    cat.analysis[, 2*(jj - 1)+(1:2)] <- cbind(cat.before[, jj], cat.after[, jj])
}
colnames(cat.analysis) <- sapply(colnames(cat.before), FUN=function(aa) c(paste(aa, '(unadjusted)', sep=' '), paste(aa, '(adjusted)', sep=' ')))
rownames(cat.analysis) <- c('PC1-4','PC1','PC2', 'PC3', 'PC4')
write.csv(file=file.path(plot.folder, 'cat-factors.csv'), cat.analysis)

## Known biological factors
bio.annot <- c('ERsig', 'ERBB2', 'TP53', 'CLAUsig', 'BRCA')
bio.before <- sapply(bio.annot, contVarAnalysis, completed.ref.annot, ref.completed.svd.Y, n.pcs)
bio.after <- sapply(bio.annot, contVarAnalysis, reagent.annot[[nu.star.h]], reagent.svd.Y[[nu.star.h]], n.pcs)
rownames(bio.before) <- rownames(bio.after) <- c('PC1-4','PC1','PC2', 'PC3', 'PC4')

bio.analysis <- matrix(NA, nrow=nrow(bio.before), ncol=2*ncol(bio.before))
for(jj in 1:ncol(bio.before)){
    bio.analysis[, 2*(jj - 1)+(1:2)] <- cbind(bio.before[, jj], bio.after[, jj])
}
colnames(bio.analysis) <- sapply(colnames(bio.before), FUN=function(aa) c(paste(aa, '(unadjusted)', sep=' '), paste(aa, '(adjusted)', sep=' ')))
rownames(bio.analysis) <- c('PC1-4','PC1','PC2', 'PC3', 'PC4')
write.csv(file=file.path(plot.folder, 'bio-factors.csv'), bio.analysis)

## Continuous technical factors
cont.annot <- names(unlist(plAnnots))[unlist(plAnnots) == 'continuous']
cont.annot <- setdiff(cont.annot, bio.annot)
cont.before <- sapply(cont.annot, contVarAnalysis, completed.ref.annot, ref.completed.svd.Y, n.pcs)
cont.after <- sapply(cont.annot, contVarAnalysis, reagent.annot[[nu.star.h]], reagent.svd.Y[[nu.star.h]], n.pcs)
rownames(cont.before) <- rownames(cont.after) <- c('PC1-4','PC1','PC2', 'PC3', 'PC4')

cont.order <- order(cont.before['PC1-4', ], decreasing=TRUE)
cont.before <- cont.before[, cont.order]
cont.after <- cont.after[, cont.order]

cont.analysis <- matrix(NA, nrow=nrow(cont.before), ncol=2*ncol(cont.before))
for(jj in 1:ncol(cont.before)){
    cont.analysis[, 2*(jj - 1)+(1:2)] <- cbind(cont.before[, jj], cont.after[, jj])
}
colnames(cont.analysis) <- sapply(colnames(cont.before), FUN=function(aa) c(paste(aa, '(unadjusted)', sep=' '), paste(aa, '(adjusted)', sep=' ')))
rownames(cont.analysis) <- c('PC1-4','PC1','PC2', 'PC3', 'PC4')
write.csv(file=file.path(plot.folder, 'cont-factors.csv'), cont.analysis)
