# Supplementary material for: Controlling technical variation amongst 6693 patient microarrays of the randomized MINDACT trial
Source: Commun Biol. 2020 Jul 27;3:397. doi: 10.1038/s42003-020-1111-1 (PMC7385160; doi:10.1038/s42003-020-1111-1)
Supplement: Supplementary file 3 — Supplementary Code 1 [file 42003_2020_1111_MOESM3_ESM.zip › mindact-pipeline-no-ctl/src/mindact-duplicates.R]

## Copyright 2018 Laurent Jacob

## This file is part of mindact-pipeline.

## mindact-pipeline is free software: you can redistribute it and/or modify
## it under the terms of the GNU General Public License as published by
## the Free Software Foundation, either version 3 of the License, or
## (at your option) any later version.

## mindact-pipeline is distributed in the hope that it will be useful,
## but WITHOUT ANY WARRANTY; without even the implied warranty of
## MERCHANTABILITY or FITNESS FOR A PARTICULAR PURPOSE.  See the
## GNU General Public License for more details.

## You should have received a copy of the GNU General Public License
## along with mindact-pipeline.  If not, see <https://www.gnu.org/licenses/>.

##----------------------------------
## Sanity check: no duplicate array
##----------------------------------

## ~44 million correlations if we look at all 6688 arrays. We restrict
## ourselves to pairs scanned less than 3 weeks apart, with at least
## 0.95 correlation.

win.date <- 'num.ScanDate'

win.len <- 21
thr <- 0.95 # Minimum correlation between samples

dates <- annot[, win.date]
S <- list()
mcand.win <- matrix(nrow=0, ncol=3)
colnames(mcand.win) <- c('Correlation', 'SeqID1', 'SeqID2')

for(ii in min(dates):(max(dates) - win.len)){
    date.start <- ii
    date.end <- ii + win.len
    print(c(date.start, date.end))
    window.idx <- ((dates >= date.start) & (dates <= date.end))
    if(sum(window.idx) < 2)
        next
    ## Correlations in window
    S[[ii]] <- cor(t(strict.Y[1:6688, ][window.idx, ]))
    mcors <- as.vector(S[[ii]][lower.tri(S[[ii]])])
    ## Identify potential duplicates
    duplicate.cand <- which(round(abs(S[[ii]]), digits=2) >= thr, arr.ind=TRUE)
    duplicate.cand <- duplicate.cand[which(duplicate.cand[,1] != duplicate.cand[,2]), ]
    ## Each pair appears twice in the list: remove one of them
    dup.idx <- apply(duplicate.cand, 1, FUN=function(v) paste(sort(v), collapse='-'))
    duplicate.cand <- duplicate.cand[!duplicated(dup.idx), ]
    ## Convert to indices in full matrix (not restricted to current window)
    duplicate.cand <- matrix(which(window.idx)[duplicate.cand], ncol=2)
    mcand.win <- rbind(mcand.win,
                       cbind(apply(duplicate.cand, 1, FUN=function(v) cor(strict.Y[v[1], ], strict.Y[v[2], ])),
                             matrix(annot[duplicate.cand, 'seqID'], ncol=2)))
}

mcand.win <- mcand.win[order(mcand.win[, 1], decreasing=TRUE), ]
## Some pairs appear twice because windows overlap
dup.idx <- apply(mcand.win[, -1], 1, FUN=function(v) paste(sort(v), collapse='-'))
mcand.win <- mcand.win[!duplicated(dup.idx), ]

## Highlight ids from same time window on correlation plot and have correlation >= 0.95

fullS <- cor(t(strict.Y[1:6688, ])) # Full correlation matrix
mcors <- as.vector(fullS[lower.tri(fullS)])
removed.cor <- c(0.926, 0.97) ## Problem spotted in the early analysis and corrected since
sorted.cors <- sort(c(mcors, removed.cor), decreasing=TRUE, index.return=TRUE)
v <- sorted.cors$x
pdf(file=file.path(plot.folder, 'pipeline', sprintf('cor10000-sameWindow-%s.pdf', win.date)), width=11, height=9)
par(mar=c(5,5,4,2))
plot(v[1:1e4], main='Largest 10000 correlations between arrays', xlab='Index', ylab='Correlation',
     cex.lab=CEX, cex.axis=CEX, cex=CEX*0.9)
mcors.sim <- mcand.win[-(3:4), 1]
early.sim <- mcand.win[3:4, 1] ## Those were spotted in the early analysis and left there
## Cleaner than using matches on (continuous) correlation values
vidxFromSeqIDs <- function(sids){
    xy <- match(sids, annot[, 'seqID'])
    x <- max(xy)
    y <- min(xy)
    p <- length(annot[, 'seqID'])
    return(match((y-1)*(p - y/2) + x - y, sorted.cors$ix))
}
rem.idx <- match(removed.cor, v)
## sim.idx <- match(mcors.sim, v)
sim.idx <- apply(mcand.win[-(3:4), -1], 1, FUN=vidxFromSeqIDs)
##early.idx <- match(early.sim, v)
early.idx <- apply(mcand.win[3:4, -1], 1, FUN=vidxFromSeqIDs)
## Red dots for pairs within which at least one array was replaced
## after finding out it could be a mix-up.
points(rem.idx, removed.cor, col='red', pch=19, cex=CEX)
## Orange dots for pairs which were spotted in the early analysis
## but for which at least one sample could not be redone.
points(early.idx, early.sim, col='orange', pch=19, cex=CEX)
## Green dots for correlations corresponding to arrays which are
## still in the data
points(sim.idx, mcors.sim, col='green', pch=19, cex=CEX)
## Threshold
abline(h=0.945, lty=2, lwd=LWD)
dev.off()
