# Supplementary material for: Controlling technical variation amongst 6693 patient microarrays of the randomized MINDACT trial
Source: Commun Biol. 2020 Jul 27;3:397. doi: 10.1038/s42003-020-1111-1 (PMC7385160; doi:10.1038/s42003-020-1111-1)
Supplement: Supplementary file 3 — Supplementary Code 1 [file 42003_2020_1111_MOESM3_ESM.zip › mindact-pipeline-no-ctl/src/mindact-format.R]

## Copyright 2018 Laurent Jacob

## This file is part of mindact-pipeline.

## mindact-pipeline is free software: you can redistribute it and/or modify
## it under the terms of the GNU General Public License as published by
## the Free Software Foundation, either version 3 of the License, or
## (at your option) any later version.

## mindact-pipeline is distributed in the hope that it will be useful,
## but WITHOUT ANY WARRANTY; without even the implied warranty of
## MERCHANTABILITY or FITNESS FOR A PARTICULAR PURPOSE.  See the
## GNU General Public License for more details.

## You should have received a copy of the GNU General Public License
## along with mindact-pipeline.  If not, see <https://www.gnu.org/licenses/>.

source('mindact_functions.R')

load(file.path(intermediate.folder, 'mindact-data.RData'))

## Build Y and annot
Y <- t(lrTable[, idx])

err.mask <- is.na(Y)
missing.by.probe = colSums(err.mask)
missing.by.array = rowSums(err.mask)

full.uNames <- uNames

## Deal with missing values

## Strict filtering: only keep probes with no error. Leaves only 4703
## probes out of 40793.

col.keep <- which(!missing.by.probe)
strict.Y <- Y[, col.keep]

## First remove probes with too many missing values (retains xxxxx probes)
## coarse.keep <- which(correct.arrays.by.probe >= 0.8*nrow(Y))

## It makes sense to pre-filter by reference since we do imputation by reference.
ref.vec <- sapply(annot[, 'ReferenceID'], FUN=function(s) strsplit(s, '_')[[1]][1])
ref.vec[ref.vec == 'mrp'] <- 'MRP'
ref.vec[ref.vec %in% c('uHR', 'uhr')] <- 'UHR'
coarse.keep <- 1:ncol(Y)
for(rr in unique(ref.vec)){
  coarse.keep <- intersect(coarse.keep,
                           which(colSums(err.mask[ref.vec == rr, ]) < 0.2*sum(ref.vec == rr)))
}

## Retains 35611 probes out of 40793

trimmed.Y <- Y[, coarse.keep] 

uNames <- list()
uNames$GeneName <- full.uNames$GeneName[coarse.keep]
uNames$SystematicName <- full.uNames$SystematicName[coarse.keep]
uNames$Sequence <- full.uNames$Sequence[coarse.keep]
uNames$ProbeName <- full.uNames$ProbeName[coarse.keep]

## Then impute missing values of each gene using its knn.
library('impute')
completed.Y <- matrix(NA, nrow(trimmed.Y), ncol(trimmed.Y))
RNGkind(sample.kind = "Rounding") 
for(rr in unique(ref.vec)){
  completed.Y[ref.vec == rr, ] <- t(impute.knn(t(trimmed.Y[ref.vec == rr, ]), k=10, maxp=2000)[[1]])
}

##=====================
## Add some annotation
##=====================

source('mindact-makeAnnotation.R')

##======================================
## Save formatted data
##======================================

## Strict filtering, retaining only probes missing in 0 array (for sample correlation analysis)
save(file=file.path(intermediate.folder, 'mindact-strict.RData'), strict.Y)

## Full data before imputation (all probes, missing values)
save(file=file.path(intermediate.folder, 'mindact-full.RData'), Y, full.uNames,
annot)

## Completed data (probes missing in <20% of the arrays by reference, missing value imputed)
save(file=file.path(intermediate.folder, 'mindact-completed-byRef.RData'), completed.Y, uNames,
coarse.keep, annot)

##================================
## Do svds (can take a long time)
##================================

n.ev <- 4

## Uncentered, imputed matrix
## completed.svdY <- svd(scale(completed.Y[1:6688, ], scale=FALSE), nu=n.ev, nv=n.ev)
## save(file=file.path(intermediate.folder, 'mindact-completed-svdY.RData'), completed.svdY)

## Center by reference
Wref <- sapply(unique(annot[, 'ref']), FUN=function(cr) 1*(annot[, 'ref'] == cr))

## Centered, imputed matrix
ref.completed.Y <- completed.Y - Wref %*% solve(t(Wref) %*% Wref, t(Wref) %*% completed.Y)
save(file=file.path(intermediate.folder, 'mindact-ref-completed-byRef.RData'), ref.completed.Y, uNames,
coarse.keep, annot)
ref.completed.svd.Y <- svd(scale(ref.completed.Y[1:6688, ], scale=FALSE), nu=n.ev, nv=n.ev)
save(file=file.path(intermediate.folder, 'mindact-ref-completed-svdY.RData'), ref.completed.Y, ref.completed.svd.Y)

##======================================
## Add signatures and PCs to annotation
##======================================

## Uncentered, imputed matrix
## completed.annot <- getSigs(completed.Y[1:6688, ], annot, uNames)
## completed.annot <- cbind(completed.annot, completed.svdY$u[1:6688, 1:4])
## names(completed.annot)[(ncol(completed.annot) - 3):ncol(completed.annot)] <- c('PC1', 'PC2', 'PC3', 'PC4')

## save(file=file.path(intermediate.folder, 'mindact-completed-annot.RData'), completed.annot)

## Centered, imputed matrix
completed.ref.annot <- getSigs(ref.completed.Y[1:6688, ], annot, uNames)
completed.ref.annot <- cbind(completed.ref.annot, ref.completed.svd.Y$u[1:6688, 1:4])
names(completed.ref.annot)[(ncol(completed.ref.annot) - 3):ncol(completed.ref.annot)] <- c('PC1', 'PC2', 'PC3', 'PC4')

save(file=file.path(intermediate.folder, 'mindact-ref-completed-annot.RData'), completed.ref.annot)
rm(list=setdiff(ls(), c('data.folder', 'plot.folder', 'intermediate.folder')))
gc()
