# Supplementary material for: Controlling technical variation amongst 6693 patient microarrays of the randomized MINDACT trial
Source: Commun Biol. 2020 Jul 27;3:397. doi: 10.1038/s42003-020-1111-1 (PMC7385160; doi:10.1038/s42003-020-1111-1)
Supplement: Supplementary file 3 — Supplementary Code 1 [file 42003_2020_1111_MOESM3_ESM.zip › mindact-pipeline-no-ctl/src/mindact-inspection.R]

## Copyright 2018 Laurent Jacob

## This file is part of mindact-pipeline.

## mindact-pipeline is free software: you can redistribute it and/or modify
## it under the terms of the GNU General Public License as published by
## the Free Software Foundation, either version 3 of the License, or
## (at your option) any later version.

## mindact-pipeline is distributed in the hope that it will be useful,
## but WITHOUT ANY WARRANTY; without even the implied warranty of
## MERCHANTABILITY or FITNESS FOR A PARTICULAR PURPOSE.  See the
## GNU General Public License for more details.

## You should have received a copy of the GNU General Public License
## along with mindact-pipeline.  If not, see <https://www.gnu.org/licenses/>.

## Data matrices
## load(file=file.path(intermediate.folder, 'mindact-completed-byRef.RData')) # Uncentered version
## Version before imputation (for missing value statistics)
load(file=file.path(data.folder, 'intermediate', 'mindact-full.RData'))
## Version with strict filtering, not centered by reference (for sample correlation analysis)
load(file=file.path(data.folder, 'intermediate', 'mindact-strict.RData'))
## Version after imputation and centered by reference (for the rest of the inspection)
load(file=file.path(intermediate.folder, 'mindact-ref-completed-byRef.RData'))
## SVDs
## load(file=file.path(intermediate.folder, 'mindact-completed-svdY.RData')) # Uncentered version
load(file=file.path(intermediate.folder, 'mindact-ref-completed-svdY.RData'))
## Annotations
## load(file=file.path(intermediate.folder, 'mindact-completed-annot.RData')) # Uncentered version
load(file=file.path(intermediate.folder, 'mindact-ref-completed-annot.RData'))

source('mindact_functions.R')
CEX <- 2
LWD <- 2

##==================================
## Missing value statistics
##==================================

err.mask <- is.na(Y)
rm(Y)

missing.by.probe = colSums(err.mask[1:6688, ])
missing.by.array = rowSums(err.mask[1:6688, ])

pdf(file=file.path(plot.folder, 'paper', 'Fig-Supp2-A-missing-by-array.pdf'), width=11, height=9)
par(mar=c(5,5,4,2))
hist(missing.by.array, freq=TRUE, main='',
     xlab='Number of missing values per array', ylab='Counts',
     cex.lab=CEX, cex.axis=CEX, cex=CEX)
dev.off()

pdf(file=file.path(plot.folder, 'paper', 'Fig-Supp2-B-missing-by-probe.pdf'), width=11, height=9)
par(mar=c(5,5,4,2))
hist(missing.by.probe, freq=TRUE, main='',
     xlab='Number of missing values per probe', ylab='Counts',
     cex.lab=CEX, cex.axis=CEX, cex=CEX)
dev.off()

rm(err.mask)

##==================================
## Sanity check: no duplicate array
##==================================

source('mindact-duplicates.R')

##==================================
## Set up plAnnots list
##==================================

source('mindact-makePlAnnots.R')

##==================================
## Plotting PCs vs time
##==================================

plot.annot <- completed.ref.annot

plot.annot[plot.annot[, 'LabelingRobot'] == 0 , 'LabelingRobot'] <- 'Manual'
plot.annot[plot.annot[, 'LabelingRobot'] == 1 , 'LabelingRobot'] <- 'Robot'

plot.annot[plot.annot[, 'IsolationRobot'] == 0 , 'IsolationRobot'] <- 'Manual'
plot.annot[plot.annot[, 'IsolationRobot'] == 1 , 'IsolationRobot'] <- 'Robot'

## x-axis of plot, typically a time annotation
x.aa <- 'num.IsolationDate'

## y-axis of the plot. Could be another annotation rather than a PC
## projection.
foi.labs <- c('PC1',
              'PC2',
              'PC3',
              'PC4')

## Annotations to be represented as colors
aa.cols <- c('dot', 'ref', 'IsolationReagent', 'IsolationRobot', 'LabelingRobot', 'Tumor_Cell_Percentage', 'RIN', 'ND conc', 'LabelingYieldSample', 'ref-IsolationReagent', 'ERsig', 'ERBB2', 'BRCA', 'CLAUsig', 'TP53')

## annot[is.na(annot[, 'LabelingYieldReference']), 'LabelingYieldReference'] <- median(annot[, 'LabelingYieldReference'], na.rm=TRUE)

## Make plots
plotAnnotVsTime(plot.annot, plAnnots, foi.labs, x.aa=x.aa, aa.cols=aa.cols,
                kidx=1:6688,
                leg.plot=TRUE,
                file=file.path(plot.folder, 'pipeline', 'timePlots', 'PCvsTime'))

## Copy paper plots to the right directory
file.copy(file.path(plot.folder, 'pipeline', 'timePlots', 'PCvsTime-PC1-LabelingYieldSample.pdf'), file.path(plot.folder, 'paper', 'Fig-3-A1-IsolationDate-PC1-LabelingYieldSample.pdf'), overwrite=TRUE)
file.copy(file.path(plot.folder, 'pipeline', 'timePlots', 'PCvsTime-PC1-ref-IsolationReagent.pdf'), file.path(plot.folder, 'paper', 'Fig-3-A2-IsolationDate-PC1-ref-IsolationReagent.pdf'), overwrite=TRUE)
file.copy(file.path(plot.folder, 'pipeline', 'timePlots', 'PCvsTime-PC1-LabelingRobot.pdf'), file.path(plot.folder, 'paper', 'Fig-3-A3-IsolationDate-PC1-LabelingRobot.pdf'), overwrite=TRUE)
file.copy(file.path(plot.folder, 'pipeline', 'timePlots', 'PCvsTime-PC2-ERsig.pdf'), file.path(plot.folder, 'paper', 'Fig-3-B1-IsolationDate-PC2-ERsig.pdf'), overwrite=TRUE)
file.copy(file.path(plot.folder, 'pipeline', 'timePlots', 'PCvsTime-PC3-LabelingRobot.pdf'), file.path(plot.folder, 'paper', 'Fig-3-B2-IsolationDate-PC3-LabelingRobot.pdf'), overwrite=TRUE)
file.copy(file.path(plot.folder, 'pipeline', 'timePlots', 'PCvsTime-PC4-BRCA.pdf'), file.path(plot.folder, 'paper', 'Fig-3-B3-IsolationDate-PC4-BRCA.pdf'), overwrite=TRUE)

## Supplementary
file.copy(file.path(plot.folder, 'pipeline', 'timePlots', 'PCvsTime-PC1-ERsig.pdf'), file.path(plot.folder, 'paper', 'Fig-Supp7-C1-IsolationDate-PC1-ERsig.pdf'), overwrite=TRUE)
file.copy(file.path(plot.folder, 'pipeline', 'timePlots', 'PCvsTime-PC2-ERsig.pdf'), file.path(plot.folder, 'paper', 'Fig-Supp7-C2-IsolationDate-PC2-ERsig.pdf'), overwrite=TRUE)
file.copy(file.path(plot.folder, 'pipeline', 'timePlots', 'PCvsTime-PC3-ERsig.pdf'), file.path(plot.folder, 'paper', 'Fig-Supp7-C3-IsolationDate-PC3-ERsig.pdf'), overwrite=TRUE)
file.copy(file.path(plot.folder, 'pipeline', 'timePlots', 'PCvsTime-PC4-ERsig.pdf'), file.path(plot.folder, 'paper', 'Fig-Supp7-C4-IsolationDate-PC4-ERsig.pdf'), overwrite=TRUE)

##==================================
## PC plots
##==================================

## ## Completed, not ref-centered
## svdNoRep <- list()
## svdNoRep$u <- completed.svdY$u[(1:6688), ]
## svdPlotMindact(completed.Y, colVar=rep(1,6688), svdRes=svdNoRep, annot=completed.ref.annot, plAnnots=plAnnots, useLabels=TRUE, file=file.path(plot.folder, 'pipeline', 'svdPlots', 'completed-uncentered', 'labeled-svdPlot_completed_uncentered'))
## svdPlotMindact(completed.Y, colVar=rep(1,6688), svdRes=svdNoRep, annot=completed.ref.annot, plAnnots=plAnnots, file=file.path(plot.folder, 'pipeline', 'svdPlots', 'completed-uncentered', 'svdPlot_completed_uncentered'))

## Completed, ref-centered
svdNoRep <- list()
svdNoRep$u <- ref.completed.svd.Y$u[(1:6688), ]
svdPlotMindact(ref.completed.Y, colVar=rep(1,6688), svdRes=svdNoRep, annot=completed.ref.annot, plAnnots=plAnnots, useLabels=TRUE, file=file.path(plot.folder, 'pipeline', 'svdPlots', 'completed-centered', 'labeled-svdPlot_completed_centered'))
svdPlotMindact(ref.completed.Y, colVar=rep(1,6688), svdRes=svdNoRep, annot=completed.ref.annot, plAnnots=plAnnots, file=file.path(plot.folder, 'pipeline', 'svdPlots', 'completed-centered', 'svdPlot_completed_centered'))

## Copy paper figures to the right directory (same as Figure 4 but
## without the control samples)
file.copy(file.path(plot.folder, 'pipeline', 'svdPlots', 'completed-centered', 'svdPlot_completed_centered_ERsig.pdf'), file.path(plot.folder, 'paper', 'Fig-4-A1-all_ref_unlabeled_ERsig.pdf'), overwrite=TRUE)
file.copy(file.path(plot.folder, 'pipeline', 'svdPlots', 'completed-centered', 'svdPlot_completed_centered_ERBB2.pdf'), file.path(plot.folder, 'paper', 'Fig-4-A2-all_ref_unlabeled_ERBB2.pdf'), overwrite=TRUE)
file.copy(file.path(plot.folder, 'pipeline', 'svdPlots', 'completed-centered', 'svdPlot_completed_centered_CLAUsig.pdf'), file.path(plot.folder, 'paper', 'Fig-4-A3-all_ref_unlabeled_CLAUsig.pdf'), overwrite=TRUE)
file.copy(file.path(plot.folder, 'pipeline', 'svdPlots', 'completed-centered', 'svdPlot_completed_centered_BRCA.pdf'), file.path(plot.folder, 'paper', 'Fig-4-A4-all_ref_unlabeled_BRCA.pdf'), overwrite=TRUE)

rm(list=setdiff(ls(), c('data.folder', 'plot.folder', 'intermediate.folder')))
gc()
