# Supplementary material for: Controlling technical variation amongst 6693 patient microarrays of the randomized MINDACT trial
Source: Commun Biol. 2020 Jul 27;3:397. doi: 10.1038/s42003-020-1111-1 (PMC7385160; doi:10.1038/s42003-020-1111-1)
Supplement: Supplementary file 3 — Supplementary Code 1 [file 42003_2020_1111_MOESM3_ESM.zip › mindact-pipeline-no-ctl/src/mindact-makeAnnotation.R]

## Copyright 2018 Laurent Jacob

## This file is part of mindact-pipeline.

## mindact-pipeline is free software: you can redistribute it and/or modify
## it under the terms of the GNU General Public License as published by
## the Free Software Foundation, either version 3 of the License, or
## (at your option) any later version.

## mindact-pipeline is distributed in the hope that it will be useful,
## but WITHOUT ANY WARRANTY; without even the implied warranty of
## MERCHANTABILITY or FITNESS FOR A PARTICULAR PURPOSE.  See the
## GNU General Public License for more details.

## You should have received a copy of the GNU General Public License
## along with mindact-pipeline.  If not, see <https://www.gnu.org/licenses/>.

##--------------------------
## Complete annotation 
##--------------------------

## Get reference

## Samples
ref <- cbind(sapply(annot[, 'ReferenceID'], FUN=function(s) strsplit(s, '_')[[1]][1]))
ref[ref == 'mrp'] <- 'MRP'
ref[ref == 'uHR'] <- 'UHR'
colnames(ref) <- 'ref'
rownames(ref) <- NULL
annot <- cbind(annot, ref)
annot[, 'ref'] <- as.character(annot[, 'ref'])

## Fix reagent names

annot[annot[, 'IsolationReagent'] == 'RNAbeeOld', 'IsolationReagent'] <- 'RNABee batch 1'
annot[annot[, 'IsolationReagent'] == 'RNAbeeNew', 'IsolationReagent'] <- 'RNABee batch 2'

## Convert dates to day number

## Samples
REFDATE <- '01/01/2007'
dateDiff <- function(cDate,refDate){
  length(timeSequence(from=refDate, to=cDate, format = '%m/%d/%Y', FinCenter = 'GMT', by='day'))-1
}
dateVar <- c('Date RNA Isolation', 'LabelDate', 'ScanDate')
numDvars <- sapply(dateVar, FUN=function(dVar) sapply(annot[, dVar], dateDiff, REFDATE))
colnames(numDvars) <- sapply(dateVar, FUN=function(s) paste('num', s, sep='.'))
rownames(numDvars) <- NULL
colnames(numDvars)[1] <- 'num.IsolationDate'
annot <- cbind(annot, numDvars)


## Visualize date distribution
## for(dVar in colnames(numDvars)){
##   x11()
##   plot(sort(annot[,dVar]),main=sprintf('Mindact data,%s dates.',dVar),xlab='Rank',ylab=sprintf('Number of days since %s',REFDATE),cex.axis=CEX,cex.lab=CEX)
## }

## Get sub array

sub.array <- sapply(annot[ , 'Slide_filename'],FUN=function(s) paste(strsplit(s,'[_\\.]')[[1]][7:8], collapse='_'))
annot <- cbind(annot, sub.array)
annot[, 'sub.array'] <- as.character(annot[, 'sub.array'])

## Ref x Reagent products
v <- rbind(c('ref', 'IsolationReagent'))
for(ii in 1:nrow(v)){
    a.name <- sprintf('%s-%s', v[ii, 1], v[ii, 2])
    ## Samples
    a.comb <- sapply(1:6688, FUN=function(jj) sprintf('%s-%s', annot[jj, v[ii, 1]], annot[jj, v[ii, 2]]))
    annot[, a.name] <- a.comb
}
