# Supplementary material for: Controlling technical variation amongst 6693 patient microarrays of the randomized MINDACT trial
Source: Commun Biol. 2020 Jul 27;3:397. doi: 10.1038/s42003-020-1111-1 (PMC7385160; doi:10.1038/s42003-020-1111-1)
Supplement: Supplementary file 3 — Supplementary Code 1 [file 42003_2020_1111_MOESM3_ESM.zip › mindact-pipeline-no-ctl/src/mindact-makePlAnnots.R]

## Copyright 2018 Laurent Jacob

## This file is part of mindact-pipeline.

## mindact-pipeline is free software: you can redistribute it and/or modify
## it under the terms of the GNU General Public License as published by
## the Free Software Foundation, either version 3 of the License, or
## (at your option) any later version.

## mindact-pipeline is distributed in the hope that it will be useful,
## but WITHOUT ANY WARRANTY; without even the implied warranty of
## MERCHANTABILITY or FITNESS FOR A PARTICULAR PURPOSE.  See the
## GNU General Public License for more details.

## You should have received a copy of the GNU General Public License
## along with mindact-pipeline.  If not, see <https://www.gnu.org/licenses/>.

## plAnnots is used by plot functions to know which annotations are
## categories and which are continuous

## All annotations
## plAnnots <- list('seqID'='category',
##                  'num.missing'='continuous',
##                  'Tumor_Cell_Percentage'='continuous',
##                  'Tb_Isolation_Technician'='category',
##                  'Tb_Labeling_Technician'='category',
##                  'Tb_Hybridization_Technician'='category',
##                  'sub.array'='category',
##                  'num.LabelDate'='continuous',
##                  'num.ScanDate'='continuous',
##                  'num.IsolationDate'='continuous',
##                  'IsolationRobot'='category',
##                  'LabelingRobot'='category',
##                  'ref'='category',
##                  'IsolationReagent'='category',
##                  'RIN'='continuous',
##                  'BA ratio'='continuous',
##                  'Scanner'='category',
##                  'InstituteCode'='category',
##                  'Country'='category',
##                  'LabelingYieldSample'='continuous',
##                  'LabelingIncorporationReference'='continuous',
##                  'LabelingYieldReference'='continuous',
##                  'LabelingIncorporationSample'='continuous',
##                  'ND conc'='continuous',
##                  'sub.array'='category',
##                  'ERsig'='continuous',
##                  'ERBB2'='continuous',
##                  'CLAUsig'='continuous',
##                  'TP53'='continuous',
##                  'BRCA'='continuous',
##                  'ref-IsolationReagent'='category'
##                  )

## Paper annotations
plAnnots <- list('Tumor_Cell_Percentage'='continuous',
                 'IsolationRobot'='category',
                 'LabelingRobot'='category',
                 'ref'='category',
                 'IsolationReagent'='category',
                 'RIN'='continuous',
                 'LabelingYieldSample'='continuous',
                 'ND conc'='continuous',
                 'ERsig'='continuous',
                 'ERBB2'='continuous',
                 'CLAUsig'='continuous',
                 'TP53'='continuous',
                 'BRCA'='continuous',
                 'ref-IsolationReagent'='category'
                 )
