# Supplementary material for: Controlling technical variation amongst 6693 patient microarrays of the randomized MINDACT trial
Source: Commun Biol. 2020 Jul 27;3:397. doi: 10.1038/s42003-020-1111-1 (PMC7385160; doi:10.1038/s42003-020-1111-1)
Supplement: Supplementary file 3 — Supplementary Code 1 [file 42003_2020_1111_MOESM3_ESM.zip › mindact-pipeline-no-ctl/src/mindact_functions.R]

## Copyright 2018 Laurent Jacob

## This file is part of mindact-pipeline.

## mindact-pipeline is free software: you can redistribute it and/or modify
## it under the terms of the GNU General Public License as published by
## the Free Software Foundation, either version 3 of the License, or
## (at your option) any later version.

## mindact-pipeline is distributed in the hope that it will be useful,
## but WITHOUT ANY WARRANTY; without even the implied warranty of
## MERCHANTABILITY or FITNESS FOR A PARTICULAR PURPOSE.  See the
## GNU General Public License for more details.

## You should have received a copy of the GNU General Public License
## along with mindact-pipeline.  If not, see <https://www.gnu.org/licenses/>.

## Plot functions

require(timeDate)
require(dichromat)

source('svdPlotMindact.R')
source('myPalette.R')
source('plotAnnotVsTime.R') # Plot function

## Computing signatures

getSigs <- function(expr, annotation, uNames){
  ## Pseudo ER+ score (inspired from PC2 of uncorrected data)
  annotation[, 'ERsig'] <- rowMeans(expr[, uNames$GeneName %in% c('ESR1', 'FOXA1', 'SCUBE2', 'PTPRT')])
  
  ## ERBB2 expression
  annotation[, 'ERBB2'] <- rowMeans(expr[, uNames$GeneName == 'ERBB2', drop=FALSE])
  
  ## Pseudo claudin low score
  annotation[, 'CLAUsig'] <- rowMeans(expr[, uNames$GeneName %in% c('CD14', 'VAV1', 'IL6', 'VEGFC')])
  
  ## TP53 expression
  annotation[, 'TP53'] <- rowMeans(expr[, grep('TP53', uNames$GeneName)])

  ## BRCA expression
  annotation[, 'BRCA'] <- rowMeans(expr[, grep('BRCA', uNames$GeneName)])
  
  ## Median
  annotation[, 'median'] <- apply(expr,1,median)
    
  ## IQR
  annotation[, 'iqr'] <- apply(expr,1,IQR)

  return(annotation)
}

contVarAnalysis <- function(v, annot, svdStr, n.pcs=4){
  kIdx <- which(!is.na(annot[, v]))
  if(length(annot[, v]) > length(kIdx)){
    print(sprintf('[contVarAnalysis] Covariate %s has %d missing values',v,length(annot[, v]) - length(kIdx)))
  }

  ## CCA
  cca.res <- cancor(annot[kIdx,v],svdStr$u[kIdx,1:n.pcs])
  print(sprintf('[contVarAnalysis] CCA of %s with first %d PCS: %g',v,n.pcs,cca.res$cor[1]))

  ## Correlations  
  cor.res <- sapply(1:n.pcs, FUN=function(k){
      cr <- cor(annot[kIdx,v], svdStr$u[kIdx, k], method='pearson')
      print(sprintf('[contVarAnalysis] Correlation of %s with PC %d = %g', v, k, cr))
      return(cr)
      })
  return(c(cca.res$cor[1], cor.res))
}

catVarAnalysis <- function(v, annot, svdStr, n.pcs=4){
  kIdx <- which(!is.na(annot[, v]))
  if(length(annot[, v]) > length(kIdx)){
    print(sprintf('[catVarAnalysis] Covariate %s has %d missing values',v,length(annot[, v]) - length(kIdx)))
  }  
  
  catVarDum <- sapply(1:length(unique(annot[kIdx, v])),FUN=function(vv) as.numeric(annot[kIdx, v] == unique(annot[kIdx, v])[vv]))
  ## CCA between orthogonal coding of categorical variable and n.pcs first PCs
  cca.res <- cancor(catVarDum, svdStr$u[kIdx,1:n.pcs])
  print(sprintf('[catVarAnalysis] CCA of %s with first %d PCS: %g', v, n.pcs, cca.res$cor[1]))

  ## Same thing broken down by PC
  cca.ppc.res <- sapply(1:n.pcs, FUN=function(k){
      cr <- cancor(catVarDum, svdStr$u[kIdx, k])$cor[1]
      print(sprintf('[catVarAnalysis] CCA of %s with PC %d = %g', v, k, cr))
      return(cr)
      })
  return(c(cca.res$cor[1], cca.ppc.res))
}
