# Supplementary material for: Controlling technical variation amongst 6693 patient microarrays of the randomized MINDACT trial
Source: Commun Biol. 2020 Jul 27;3:397. doi: 10.1038/s42003-020-1111-1 (PMC7385160; doi:10.1038/s42003-020-1111-1)
Supplement: Supplementary file 3 — Supplementary Code 1 [file 42003_2020_1111_MOESM3_ESM.zip › mindact-pipeline-no-ctl/src/myPalette.R]

## Copyright 2018 Laurent Jacob

## This file is part of mindact-pipeline.

## mindact-pipeline is free software: you can redistribute it and/or modify
## it under the terms of the GNU General Public License as published by
## the Free Software Foundation, either version 3 of the License, or
## (at your option) any later version.

## mindact-pipeline is distributed in the hope that it will be useful,
## but WITHOUT ANY WARRANTY; without even the implied warranty of
## MERCHANTABILITY or FITNESS FOR A PARTICULAR PURPOSE.  See the
## GNU General Public License for more details.

## You should have received a copy of the GNU General Public License
## along with mindact-pipeline.  If not, see <https://www.gnu.org/licenses/>.

myPalette <- function (low = "white", high = c("green", "red"), mid = NULL, 
    k = 50) 
{
    low <- col2rgb(low)/255
    high <- col2rgb(high)/255
    if (is.null(mid)) {
        r <- seq(low[1], high[1], len = k)
        g <- seq(low[2], high[2], len = k)
        b <- seq(low[3], high[3], len = k)
    }
    if (!is.null(mid)) {
        k2 <- round(k/2)
        mid <- col2rgb(mid)/255
        r <- c(seq(low[1], mid[1], len = k2), seq(mid[1], high[1], 
            len = k2))
        g <- c(seq(low[2], mid[2], len = k2), seq(mid[2], high[2], 
            len = k2))
        b <- c(seq(low[3], mid[3], len = k2), seq(mid[3], high[3], 
            len = k2))
    }
    rgb(r, g, b)
}
