# Supplementary material for: Controlling technical variation amongst 6693 patient microarrays of the randomized MINDACT trial
Source: Commun Biol. 2020 Jul 27;3:397. doi: 10.1038/s42003-020-1111-1 (PMC7385160; doi:10.1038/s42003-020-1111-1)
Supplement: Supplementary file 3 — Supplementary Code 1 [file 42003_2020_1111_MOESM3_ESM.zip › mindact-pipeline-separate-ctl/README]

This code was used for the analysis of the 6688 patient and 562
control arrays as well as their adjustment for technical variation, as
discussed in [1].

It cannot be run without the control arrays, which are not publicly
available, and is only provided for the sake of transparency, to
help readers understand precisely what was done in [1] and its
supplementary files.

[1] Controlling technical variations amongst 6693 patient microarrays
of the randomized MINDACT trial (EORTC 10041 BIG 3-04), Laurent Jacob, Anke Witteveen, Inès J Beumer, Leonie JMJ Delahaye, Jeroen van den
Akker, Bob Chan, Arno Floore, Coralie Poncet, Mauro Delorenzi, Martine
Piccart, Emiel J Th Rutgers, Fatima Cardoso, Terence P Speed, Laura J
van't Veer and Annuska M Glas

A similar version of the code which does not require the control
arrays and can be run with the 6688 patient arrays available from the
EORTC should be available along this version. Both versions generate
the exact same adjusted expression matrix (the adjustment procedure
for the patients is not affected by the control arrays).
