# Supplementary material for: Controlling technical variation amongst 6693 patient microarrays of the randomized MINDACT trial
Source: Commun Biol. 2020 Jul 27;3:397. doi: 10.1038/s42003-020-1111-1 (PMC7385160; doi:10.1038/s42003-020-1111-1)
Supplement: Supplementary file 3 — Supplementary Code 1 [file 42003_2020_1111_MOESM3_ESM.zip › mindact-pipeline-separate-ctl/src/load-mindact-controls.R]

## Copyright 2018 Laurent Jacob

## This file is part of mindact-pipeline.

## mindact-pipeline is free software: you can redistribute it and/or modify
## it under the terms of the GNU General Public License as published by
## the Free Software Foundation, either version 3 of the License, or
## (at your option) any later version.

## mindact-pipeline is distributed in the hope that it will be useful,
## but WITHOUT ANY WARRANTY; without even the implied warranty of
## MERCHANTABILITY or FITNESS FOR A PARTICULAR PURPOSE.  See the
## GNU General Public License for more details.

## You should have received a copy of the GNU General Public License
## along with mindact-pipeline.  If not, see <https://www.gnu.org/licenses/>.

original.path <- getwd()
## NOT available from the EORTC
setwd(file.path(data.folder, '..', 'Control samples Laurent Apr 2015'))

##=============
## Array files
##=============

##list files
files <- list.files() 

##get files of interest from the above specified directory
## files_inter <- grep("Agendia_[H|L]RC", files, ignore.case=TRUE, value=TRUE)
files_inter <- grep("Agendia_LoadfileMINDACT", files, ignore.case=TRUE, value=TRUE, invert=TRUE)

## Get file ids for association with annotations
## idsFromFileNames <- sapply(sapply(files_inter,strsplit,'_'),FUN=function(v) paste(v[2:(length(v)-5)], collapse='_'))
idsFromFileNames <- sapply(sapply(files_inter,strsplit,'_'), FUN=function(v) paste(v[4:6], collapse='_'))

if(length(files_inter) != 562){
  stop('[loadRep] There should be 562 replicate arrays')
}

## read files in a list object
data_list= lapply(files_inter, read.table, skip=0, header=TRUE, quote='', sep='\t', stringsAsFactors=FALSE)

lrTable <- sapply(data_list,FUN=function(e) e[['LogRatio..sample.reference.']]) # Takes values between -4 and 4.
pnTable <- sapply(data_list,FUN=function(e) e$ProbeName)

gene.annot <-
read.table('Agendia_LoadfileMINDACTControlSamples562_10Apr2015_AW_ProbeAnnotation_2015410_1146.txt',
header=TRUE, stringsAsFactors=FALSE, quote='', sep='\t')

## Sanity check arrays_2: are probeNames
## the same for all arrays?
if(!is.matrix(pnTable)){  
  stop('[load-mindact] In sanity check arrays_2, sapply on pnTable did not return a matrix. One file may have a different row number.')
}
probeNames <- apply(pnTable,1,unique)
if(is.list(probeNames)){
  stop('[load-mindact] In sanity check arrays_2, probe names had different values for some arrays.')
}  
pn.match <- match(gene.annot[, 'ProbeName'], probeNames) # Actually just 1:40793
seqTable <- gene.annot[pn.match, 'Sequence']
snTable <- gene.annot[pn.match, 'SystematicName']
gnTable <- gene.annot[pn.match, 'GeneName']

uNames.rep <- list('GeneName'=gnTable,'SystematicName'=snTable,'Sequence'=seqTable)


##=================
## Annotation file
##=================

annot.rep <- read.csv(file.path('..', '..', 'Controls_15746_562_AW_18Jun2015.csv'), stringsAsFactors=FALSE, check.names = FALSE, sep=',')

## translation <-
## read.csv('Agendia_LoadfileMINDACTControlSamples562_10Apr2015_AW_Translation_File_2015410_1146.txt',
## sep='\t', stringsAsFactors=FALSE, check.names = FALSE)
## if(nrow(translation) != length(files_inter)){
##   stop('[load-mindact-controls] Inconsistent translation file: not the right number of files.')
## }
## if(!all(files_inter %in% translation[, 3])){
##   stop('[load-mindact-controls] Inconsistent translation file: some existing files are not translated.')
## }
## translation <- translation[match(files_inter, translation[, 3]), ]
## ## Temporary: not able to distinguish between those for now, so we
## ## keep the first one.
## annot.rep <- annot.rep[!duplicated(annot.rep[, 3]), ]
## idsFromAnnot <- annot.rep[, 3]
## annot.rep <- annot.rep[idsFromAnnot %in% translation[, 1], ]
## idsFromAnnot <- idsFromAnnot[idsFromAnnot %in% translation[, 1]]
## annot.rep <- annot.rep[match(translation[, 1], idsFromAnnot), ]
## Y.rep <- t(lrTable)

idsFromAnnot <- sapply(sapply(annot.rep[, 10], strsplit,'_|\\.'), FUN=function(v) paste(v[c(2, 7, 8)], collapse='_'))

## Sanity check annot_1: ids in file names are the same as those in annotation file
if(!( all(idsFromAnnot %in% idsFromFileNames) && all(idsFromFileNames %in% idsFromAnnot))){
  stop('[load-mindact-controls] Mismatch in ids between annotation file and array file names.')
}

## Index matching file names to annotation table (ie such that data_list[[idx[ii]]] corresponds to annot.rep[ii,])
idx <- match(idsFromAnnot, idsFromFileNames)

if((length(idsFromAnnot) != length(idsFromFileNames)) || any(idsFromFileNames[idx] != idsFromAnnot)){
  stop('[load-mindact-controls] Mismatch in slide names between annotation file and array files.')
}

Y.rep <- t(lrTable[, idx]) # rows of Y.rep now correspond to rows of annot.rep

setwd(original.path)

save(file=file.path(intermediate.folder, 'mindact-controls.RData'), 'annot.rep', 'uNames.rep', 'Y.rep')

rm(list=setdiff(ls(), c('intermediate.folder', 'data.folder', 'plot.folder')))
gc()

## Probes in same order as other arrays:
## all(full.uNames$Sequence == uNames.rep$Sequence)
