# Supplementary material for: Controlling technical variation amongst 6693 patient microarrays of the randomized MINDACT trial
Source: Commun Biol. 2020 Jul 27;3:397. doi: 10.1038/s42003-020-1111-1 (PMC7385160; doi:10.1038/s42003-020-1111-1)
Supplement: Supplementary file 3 — Supplementary Code 1 [file 42003_2020_1111_MOESM3_ESM.zip › mindact-pipeline-separate-ctl/src/mindact-format.R]

## Copyright 2018 Laurent Jacob

## This file is part of mindact-pipeline.

## mindact-pipeline is free software: you can redistribute it and/or modify
## it under the terms of the GNU General Public License as published by
## the Free Software Foundation, either version 3 of the License, or
## (at your option) any later version.

## mindact-pipeline is distributed in the hope that it will be useful,
## but WITHOUT ANY WARRANTY; without even the implied warranty of
## MERCHANTABILITY or FITNESS FOR A PARTICULAR PURPOSE.  See the
## GNU General Public License for more details.

## You should have received a copy of the GNU General Public License
## along with mindact-pipeline.  If not, see <https://www.gnu.org/licenses/>.

source('mindact_functions.R')

load(file.path(intermediate.folder, 'mindact-data.RData'))
load(file.path(intermediate.folder, 'mindact-controls.RData'))

## Build Y and annot
Y <- t(lrTable[, idx])


if(!all(uNames$Sequences == uNames.rep$Sequences)){
    stop('[mindact-format] Inconsistency between probe names for control arrays and patient arrays')
}

fullY <- rbind(Y, Y.rep)

err.mask <- is.na(Y)
missing.by.probe = colSums(err.mask)
missing.by.array = rowSums(err.mask)

err.mask.rep <- is.na(Y.rep)
missing.by.probe.rep = colSums(err.mask.rep)
missing.by.array.rep = rowSums(err.mask.rep)


## Strict filtering: only keep probes with no error in sample
## arrays. Leaves only 4703 probes out of 40793.

col.keep <- which(!missing.by.probe)

strict.Y <- fullY[, col.keep]

full.uNames <- uNames

strict.uNames <- list()
strict.uNames$GeneName <- full.uNames$GeneName[col.keep]
strict.uNames$SystematicName <- full.uNames$SystematicName[col.keep]
strict.uNames$Sequence <- full.uNames$Sequence[col.keep]
strict.uNames$ProbeName <- full.uNames$ProbeName[col.keep]

## Deal with missing values. We only use sample arrays to decide which
## probes to keep, as we want the whole process to be unaffected by
## control arrays.

## First remove 5182 probes with too many missing values (keep 35611
## probes)

## coarse.keep <- which(correct.arrays.by.probe >= 0.8*nrow(fullY))

## It makes sense to pre-filter by reference since we do imputation by reference.
ref.vec <- sapply(annot[, 'ReferenceID'], FUN=function(s) strsplit(s, '_')[[1]][1])
ref.vec[ref.vec == 'mrp'] <- 'MRP'
ref.vec[ref.vec %in% c('uHR', 'uhr')] <- 'UHR'
coarse.keep <- 1:ncol(Y)
for(rr in unique(ref.vec)){
  coarse.keep <- intersect(coarse.keep,
                           which(colSums(err.mask[ref.vec == rr, ]) < 0.2*sum(ref.vec == rr)))
}

## No retained probes is missing in more than 20% of
## the sample+control dataset which we will use to impute missing
## values for control arrays. No probe is missing in more than 19% of
## the dataset.

## mean((missing.by.probe.rep[coarse.keep] + missing.by.probe[coarse.keep])/nrow(fullY) > 0.2)
## max(missing.by.probe.rep[coarse.keep] + missing.by.probe[coarse.keep])/nrow(fullY)

## Also assess how many retained probes would not be retained if
## taking the control arrays into account (we do not filter using the
## overall percentage of missing arrays, we stratify by reference RNA)

## full.ref.vec <- sapply(c(annot[, 'ReferenceID'], annot.rep[, 'ReferenceID']), FUN=function(s) strsplit(s, '_')[[1]][1])
## full.ref.vec[full.ref.vec == 'mrp'] <- 'MRP'
## full.ref.vec[full.ref.vec %in% c('uHR', 'uhr')] <- 'UHR'
## full.coarse.keep <- 1:ncol(fullY)
## full.err.mask <- rbind(err.mask, err.mask.rep)
## for(rr in unique(full.ref.vec)){
##   full.coarse.keep <- intersect(full.coarse.keep,
##                            which(colSums(full.err.mask[full.ref.vec == rr, ]) < 0.2*sum(full.ref.vec == rr)))
## }

## Only 3 additional probes would be discarded if taking the control arrays into account
## setdiff(coarse.keep, full.coarse.keep)

trimmed.Y <- fullY[, coarse.keep] 

uNames <- list()
uNames$GeneName <- full.uNames$GeneName[coarse.keep]
uNames$SystematicName <- full.uNames$SystematicName[coarse.keep]
uNames$Sequence <- full.uNames$Sequence[coarse.keep]
uNames$ProbeName <- full.uNames$ProbeName[coarse.keep]

## Then impute missing values of each gene using its knn.
library('impute')
full.ref.vec <- sapply(c(annot[, 'ReferenceID'], annot.rep[, 'ReferenceID']), FUN=function(s) strsplit(s, '_')[[1]][1])
full.ref.vec[full.ref.vec == 'mrp'] <- 'MRP'
full.ref.vec[full.ref.vec %in% c('uHR', 'uhr')] <- 'UHR'
completed.Y <- matrix(NA, nrow(trimmed.Y), ncol(trimmed.Y))
RNGkind(sample.kind = "Rounding") 
for(rr in unique(full.ref.vec)){
  completed.Y[full.ref.vec == rr, ] <- t(impute.knn(t(trimmed.Y[full.ref.vec == rr, ]), k=10, maxp=2000)[[1]])
}
## Do a separate imputation for sample arrays, which does not involve control arrays
for(rr in unique(ref.vec)){
  completed.Y[1:6688, ][ref.vec == rr, ] <- t(impute.knn(t(trimmed.Y[1:6688, ][ref.vec == rr, ]), k=10, maxp=2000)[[1]])
}


##=====================
## Add some annotation
##=====================

source('mindact-makeAnnotation.R')

##======================================
## Save formatted data
##======================================

## Completed data (probes missing in <20% of the patient arrays by reference, missing value imputed)
save(file=file.path(intermediate.folder, 'mindact-completed-rep-byRef.RData'), completed.Y, uNames,
coarse.keep, annot, annot.rep)

## Strict filtering, retaining only probes missing in 0 array (for sample correlation analysis)
save(file=file.path(intermediate.folder, 'mindact-strict-rep.RData'), strict.Y, strict.uNames,
annot, annot.rep)

## Full data before imputation (all probes, missing values)
save(file=file.path(intermediate.folder, 'mindact-full-rep.RData'), fullY, full.uNames,
annot, annot.rep)

##================================
## Do svds (can take a long time)
## svds are computed using patient
## arrays only
##================================

n.ev <- 4

## Uncentered, imputed matrix
## completed.svdY <- svd(scale(completed.Y[1:6688, ], scale=FALSE), nu=n.ev, nv=n.ev)
## save(file=file.path(intermediate.folder, 'mindact-completed-svdY.RData'), completed.svdY)

## Center arrays by reference (separately for sample and controls)
r <- annot[, 'ref']
Wref <- sapply(unique(r), FUN=function(cr) 1*(r == cr))
r.rep <- annot.rep[, 'ref']
Wref.rep <- sapply(unique(r.rep), FUN=function(cr) 1*(r.rep == cr))

## Centered, imputed matrix
ref.completed.Y.patients <- completed.Y[1:6688, ] - Wref %*% solve(t(Wref)%*%Wref, t(Wref) %*% completed.Y[1:6688, ])
ref.completed.Y.rep <- completed.Y[-(1:6688), ] - Wref.rep %*% solve(t(Wref.rep)%*%Wref.rep, t(Wref.rep) %*% completed.Y[-(1:6688), ])
ref.completed.Y <- rbind(ref.completed.Y.patients, ref.completed.Y.rep)
rm(ref.completed.Y.patients, ref.completed.Y.rep)

save(file=file.path(intermediate.folder, 'mindact-ref-completed-rep-byRef.RData'), ref.completed.Y, uNames,
coarse.keep, annot, annot.rep)

ref.completed.svd.Y <- svd(scale(ref.completed.Y[1:6688, ], scale=FALSE), nu=n.ev, nv=n.ev)
save(file=file.path(intermediate.folder, 'mindact-ref-completed-svdY.RData'), ref.completed.Y, ref.completed.svd.Y)

## ## Centered, strictly filtered matrix
## ref.strict.Y.patients <- strict.Y[1:6688, ] - Wref %*% solve(t(Wref) %*% Wref, t(Wref) %*% strict.Y[1:6688, ])
## ref.strict.Y.rep <- strict.Y[-(1:6688), ] - Wref.rep %*% solve(t(Wref.rep) %*% Wref.rep, t(Wref.rep) %*% strict.Y[-(1:6688), ])
## ref.strict.Y <- rbind(ref.strict.Y.patients, ref.strict.Y.rep)
## rm(ref.strict.Y.patients, ref.strict.Y.rep)
## save(file=file.path(intermediate.folder, 'mindact-ref-strict-rep.RData'), ref.strict.Y, uNames,
## coarse.keep, annot, annot.rep)
## ref.strict.svd.Y <- svd(scale(ref.strict.Y[1:6688, ], scale=FALSE), nu=n.ev, nv=n.ev)
## save(file=file.path(intermediate.folder, 'mindact-ref-strict-svdY.RData'), ref.strict.Y, ref.strict.svd.Y)


##======================================
## Add signatures and PCs to annotation
##======================================


## Centered, strictly filtered matrix
## strict.ref.annot <- getSigs(ref.strict.Y[1:6688, ], annot, strict.uNames)
## strict.ref.annot.rep <- getSigs(ref.strict.Y[-(1:6688), ], annot.rep, strict.uNames)

## strict.ref.annot <- cbind(strict.ref.annot, ref.strict.svd.Y$u[1:6688, 1:4])
## names(strict.ref.annot)[(ncol(strict.ref.annot) - 3):ncol(strict.ref.annot)] <- c('PC1', 'PC2', 'PC3', 'PC4')

## V <- ref.strict.svd.Y$v %*% diag(ref.strict.svd.Y$d[1:n.ev])
## X <- scale(ref.strict.Y[-(1:6688), ], center=colMeans(ref.strict.Y[1:6688, ]), scale=FALSE) # V was computed over centered matrix
## rep.pc <- t(solve(t(V) %*% V, t(V) %*% t(X)))
## strict.ref.annot.rep <- cbind(strict.ref.annot.rep, rep.pc)

## ## strict.ref.annot.rep <- cbind(strict.ref.annot.rep, ref.strict.svd.Y$u[-(1:6688), 1:4])
## names(strict.ref.annot.rep)[(ncol(strict.ref.annot.rep) - 3):ncol(strict.ref.annot.rep)] <- c('PC1', 'PC2', 'PC3', 'PC4')

## save(file=file.path(intermediate.folder, 'mindact-ref-strict-annot.RData'), strict.ref.annot, strict.ref.annot.rep)

## Centered, imputed matrix
completed.ref.annot <- getSigs(ref.completed.Y[1:6688, ], annot, uNames)
completed.ref.annot.rep <- getSigs(ref.completed.Y[-(1:6688), ], annot.rep, uNames)

completed.ref.annot <- cbind(completed.ref.annot, ref.completed.svd.Y$u[1:6688, 1:4])
names(completed.ref.annot)[(ncol(completed.ref.annot) - 3):ncol(completed.ref.annot)] <- c('PC1', 'PC2', 'PC3', 'PC4')

## completed.ref.annot.rep <- cbind(completed.ref.annot.rep, ref.completed.svd.Y$u[-(1:6688), 1:4])
V <- ref.completed.svd.Y$v %*% diag(ref.completed.svd.Y$d[1:n.ev])
X <- scale(ref.completed.Y[-(1:6688), ], center=colMeans(ref.completed.Y[1:6688, ]), scale=FALSE) # V was computed over centered matrix
rep.pc <- t(solve(t(V) %*% V, t(V) %*% t(X)))
completed.ref.annot.rep <- cbind(completed.ref.annot.rep, rep.pc)
## completed.ref.annot.rep <- cbind(completed.ref.annot.rep, ref.completed.svd.Y$u[-(1:6688), 1:4])
names(completed.ref.annot.rep)[(ncol(completed.ref.annot.rep) - 3):ncol(completed.ref.annot.rep)] <- c('PC1', 'PC2', 'PC3', 'PC4')

save(file=file.path(intermediate.folder, 'mindact-ref-completed-annot.RData'), completed.ref.annot, completed.ref.annot.rep)
rm(list=setdiff(ls(), c('data.folder', 'plot.folder', 'intermediate.folder')))
gc()
