# Supplementary material for: Controlling technical variation amongst 6693 patient microarrays of the randomized MINDACT trial
Source: Commun Biol. 2020 Jul 27;3:397. doi: 10.1038/s42003-020-1111-1 (PMC7385160; doi:10.1038/s42003-020-1111-1)
Supplement: Supplementary file 3 — Supplementary Code 1 [file 42003_2020_1111_MOESM3_ESM.zip › mindact-pipeline-separate-ctl/src/mindact-makeCombinedAnnot.R]

## Copyright 2018 Laurent Jacob

## This file is part of mindact-pipeline.

## mindact-pipeline is free software: you can redistribute it and/or modify
## it under the terms of the GNU General Public License as published by
## the Free Software Foundation, either version 3 of the License, or
## (at your option) any later version.

## mindact-pipeline is distributed in the hope that it will be useful,
## but WITHOUT ANY WARRANTY; without even the implied warranty of
## MERCHANTABILITY or FITNESS FOR A PARTICULAR PURPOSE.  See the
## GNU General Public License for more details.

## You should have received a copy of the GNU General Public License
## along with mindact-pipeline.  If not, see <https://www.gnu.org/licenses/>.

## Annotation including control samples (not all annotations are
## available for those so we need to add a few sentinel values)

comb.lab <- c('ref', 'num.ScanDate', 'IsolationReagent', 'ref-IsolationReagent', 'LabelingRobot',
'Tumor_Cell_Percentage', 'PC1', 'PC2', 'PC3', 'PC4', 'ERsig', 'ERBB2',
'BRCA', 'CLAUsig', 'TP53')

combined.annot <- rbind(plot.annot[comb.lab], plot.annot.rep[comb.lab])

## Add risk annotation ('S' for 6688 regular samples, LR/HR for control samples)
combined.annot[, 'risk'] <- 'S'
combined.annot[-(1:6688), 'risk'] <-
  sapply(plot.annot.rep[, 'SampleID'], FUN=function(ll) paste(strsplit(strsplit(ll, '_')[[1]][1], '')[[1]][1:2], collapse=''))

## Long version
combined.annot[, 'long-risk'] <- 'S'
combined.annot[-(1:6688), 'long-risk'] <-
  sapply(plot.annot.rep[, 'LabelingID'], FUN=function(ll) paste(strsplit(ll, '_')[[1]][1], collapse=''))

## Add remaining annotations, using 'C' or -1 sentinel value for control samples
for(ll in setdiff(names(plot.annot), names(combined.annot))){
    combined.annot[1:6688, ll] <- completed.ref.annot[, ll]
    if(is.numeric(combined.annot[1:6688, ll])){
        combined.annot[-(1:6688), ll] <- -1
    }else{
        combined.annot[-(1:6688), ll] <- 'C'
    }
}
