# Supplementary material for: Controlling technical variation amongst 6693 patient microarrays of the randomized MINDACT trial
Source: Commun Biol. 2020 Jul 27;3:397. doi: 10.1038/s42003-020-1111-1 (PMC7385160; doi:10.1038/s42003-020-1111-1)
Supplement: Supplementary file 3 — Supplementary Code 1 [file 42003_2020_1111_MOESM3_ESM.zip › mindact-pipeline-separate-ctl/src/mindact.R]

## Copyright 2018 Laurent Jacob

## This file is part of mindact-pipeline.

## mindact-pipeline is free software: you can redistribute it and/or modify
## it under the terms of the GNU General Public License as published by
## the Free Software Foundation, either version 3 of the License, or
## (at your option) any later version.

## mindact-pipeline is distributed in the hope that it will be useful,
## but WITHOUT ANY WARRANTY; without even the implied warranty of
## MERCHANTABILITY or FITNESS FOR A PARTICULAR PURPOSE.  See the
## GNU General Public License for more details.

## You should have received a copy of the GNU General Public License
## along with mindact-pipeline.  If not, see <https://www.gnu.org/licenses/>.

## Main file to reproduce our analysis of the mindact data
## Requirements for each step are indicated in parenthesis: (req: 1)
## means that this part requires part 1 to be run at least once.

## Setup a few directories

data.folder <- file.path('..', 'data', 'Mindact_1', 'Sent to EORTC January 2015')
intermediate.folder <- file.path(data.folder, 'intermediate')
plot.folder <- file.path('..', 'plots')

if (!file.exists(intermediate.folder)){
    dir.create(intermediate.folder)
}

## 1. Load the data
source('load-mindact.R')
source('load-mindact-controls.R')

## 2. Format the data (req: 1). Includes imputation and svd computation.
source('mindact-format.R')

## 3. Analyze the unadjusted data (req: 2. Generates plots)
source('mindact-inspection.R')

## 4. Adjust and analyze the adjusted data (req: 2. Generates plots)
source('mindact-correction.R')
