# Supplementary material for: Controlling technical variation amongst 6693 patient microarrays of the randomized MINDACT trial
Source: Commun Biol. 2020 Jul 27;3:397. doi: 10.1038/s42003-020-1111-1 (PMC7385160; doi:10.1038/s42003-020-1111-1)
Supplement: Supplementary file 3 — Supplementary Code 1 [file 42003_2020_1111_MOESM3_ESM.zip › mindact-pipeline-separate-ctl/src/plotAnnotVsTime.R]

## Copyright 2018 Laurent Jacob

## This file is part of mindact-pipeline.

## mindact-pipeline is free software: you can redistribute it and/or modify
## it under the terms of the GNU General Public License as published by
## the Free Software Foundation, either version 3 of the License, or
## (at your option) any later version.

## mindact-pipeline is distributed in the hope that it will be useful,
## but WITHOUT ANY WARRANTY; without even the implied warranty of
## MERCHANTABILITY or FITNESS FOR A PARTICULAR PURPOSE.  See the
## GNU General Public License for more details.

## You should have received a copy of the GNU General Public License
## along with mindact-pipeline.  If not, see <https://www.gnu.org/licenses/>.

plotAnnotVsTime <- function(annot, plAnnots, foi.labs, x.aa='num.ScanDate', aa.cols='dot', kidx=1:nrow(annot), ridx=NULL, leg.plot=FALSE, rep.bincol=TRUE, file=NULL)
{
    kColors <- rev(c(colorschemes$Categorical.12,'gray80','black'))
    CEX <- 2
    LWD <- 2
    
    for(foi.lab in foi.labs){
        for(aa.col in aa.cols){
            print(c(foi.lab, aa.col))
            if(!is.null(file)){
                pdf(file=sprintf('%s-%s-%s.pdf', file, foi.lab, aa.col), width=11, height=9)
                par(mar=c(5,5,4,2))
            }else{
                x11()
            }
            
            ## Factor of interest
            foi <- annot[, foi.lab]
            
            ## cv <- kColors[match(annot[kidx, aa.col], unique(annot[kidx, aa.col]))]
            
            if(aa.col != 'dot'){
                if(plAnnots[[aa.col]] == 'category'){
                    cv <- kColors[(1:length(unique(annot[kidx, aa.col])))]
                    labs <- annot[kidx, aa.col]
                    cNames <- as.character(sort(unique(annot[kidx, aa.col])))
                    names(cv) <- cNames
                }else{
                    cNames <- as.character(sort(unique(annot[, aa.col])))
                    cv <- myPalette(low = "#eeeeff",high = "navy", k=length(cNames))
                    names(cv) <- cNames
                    labs <- sapply(annot[, aa.col], round, digits=2)
                }
            }

            ## Restrict colors to regular (not control) samples for continuous annot?
            ## if(aa.col != 'dot'){
            ##     if(plAnnots[[aa.col]] == 'category'){
            ##         ##cv <- kColors[match(annot[kidx, aa.col], unique(annot[kidx, aa.col]))]
            ##         cv <- kColors[(1:length(unique(annot[kidx, aa.col])))]
            ##         labs <- annot[kidx, aa.col]
            ##         cNames <- as.character(sort(unique(annot[kidx, aa.col])))
            ##         names(cv) <- cNames
            ##     }else{
            ##         cNames <- as.character(sort(unique(annot[kidx, aa.col])))
            ##         cv <- myPalette(low = "#eeeeff",high = "navy", k=length(cNames))
            ##         names(cv) <- cNames
            ##         labs <- sapply(annot[kidx, aa.col], round, digits=2)
            ##     }
            ## }

            
            xlabFromAnnot <- function(s){
                if(s == 'num.IsolationDate'){
                    'Isolation Date'
                }else if(s == 'num.LabelingDate'){
                    'Labeling Date'
                }else if(s == 'num.ScanDate'){
                    'Scan Date'
                }else{
                    s
                }
            }
                        
            if(aa.col == 'dot'){
                plot(annot[kidx, x.aa], foi[kidx],
                     pch=19,
                     col='black',
                     xlim = c(0, 1750),
                     xlab=xlabFromAnnot(x.aa), ylab=foi.lab,
                     cex.axis=CEX, cex.lab=CEX, cex=0.5)
                ## lines(lowess(annot[kidx, x.aa], foi[kidx], f=1/3), col='darkred')
            }else{
                plot(annot[kidx, x.aa], foi[kidx],
                     pch=19, #c(19, 24, 25)[match(annot[kidx, 'risk'], c('B', 'LR', 'HR'))],
                     col=cv[as.character(annot[kidx, aa.col])],
                     ##col='black',
                     xlab=xlabFromAnnot(x.aa), ylab=foi.lab,
                     ##     xaxp = c(0, 2000, 8),
                     xlim = c(0, 1750),
                     ##ylim = c(-0.7, 0.7),
                     ##type='n',
                     cex.axis=CEX, cex.lab=CEX, cex=0.5)
                if(leg.plot && (plAnnots[[aa.col]] == 'category')){
                    legend('topleft', legend=names(cv), col=cv, pch=19, cex=1.5)
                }
            }
            
            ## Plot annotation as a text
            ## text(annot[kidx, x.aa], foi[kidx],
            ##      labels=labs,
            ##      col=cv[as.character(annot[kidx, aa.col])],
            ##      xlab=x.aa, ylab=foi.lab,
            ##      xlim = c(0, 1750),
            ##      cex=CEX)
            
            ## Plot replicates
            if(!is.null(ridx)){
                ## if(aa.col == 'dot' || rep.bincol || plAnnots[[aa.col]] == 'category'){
                if(aa.col == 'dot'){
                    text(annot[ridx, x.aa], foi[ridx],
                         cex=CEX/2,
                         label=annot[ridx, 'risk'],
                         col=kColors[-1][match(annot[ridx, 'long-risk'], sort(unique(annot[ridx, 'long-risk'])))])

                    ## text(annot[ridx, x.aa], foi[ridx],
                    ##      cex=CEX/2,
                    ##      label=annot[ridx, 'LabelingRobot'],
                    ##      col=kColors[-1][match(annot[ridx, 'LabelingRobot'], sort(unique(annot[ridx, 'LabelingRobot'])))])
                    legend('bottomleft', legend=sort(unique(annot[ridx, 'long-risk'])), col=kColors[-1], pch=19, cex=1.5)
                    
               }else if(rep.bincol || plAnnots[[aa.col]] == 'category'){
                    text(annot[ridx, x.aa], foi[ridx],
                         cex=CEX/2,
                         label=annot[ridx, 'risk'],
                         col=c('darkred', 'darkgreen')[match(annot[ridx, 'risk'], sort(unique(annot[ridx, 'risk'])))])
                }else{
                    ## cvR <- c('red', 'gray20')
                    ## names(cvR) <- names(cv)
                    text(annot[ridx, x.aa], foi[ridx],
                         cex=CEX/2,
                         label=annot[ridx, 'risk'],
                         col=cv[as.character(annot[ridx, aa.col])])
                }
            }
            ##                     col='DarkGoldenRod')
            ##       col=kColors[-1][match(annot[-(1:6688), 'rep'], unique(annot[-(1:6688), 'rep']))])
            
            ##legend('topleft', unique(annot[kidx, aa.col]),
            ##       col=kColors[1:length(unique(annot[kidx, aa.col]))], pch=19, cex=1);#
            ## Start and stop of (non-replicate) scans
            ##abline(v=1179, col='red')
            ##abline(v=1338, col='red')
            
            ## Calibration times
            ## cal.col <- c('red', 'black', 'blue')#kColors[1:length(num.lcal)]
            ## for(ii in 1:length(num.lcal)){
            ##   for(cc in num.lcal[[ii]]){
            ##     abline(v=cc, col=cal.col[ii])
            ##   }
            ## }
            
            if(!is.null(file)){
                dev.off()
            }
        }
    }
}
