# Supplementary material for: Controlling technical variation amongst 6693 patient microarrays of the randomized MINDACT trial
Source: Commun Biol. 2020 Jul 27;3:397. doi: 10.1038/s42003-020-1111-1 (PMC7385160; doi:10.1038/s42003-020-1111-1)
Supplement: Supplementary file 3 — Supplementary Code 1 [file 42003_2020_1111_MOESM3_ESM.zip › mindact-pipeline-separate-ctl/src/svdPlotMindact.R]

## Copyright 2018 Laurent Jacob

## This file is part of mindact-pipeline.

## mindact-pipeline is free software: you can redistribute it and/or modify
## it under the terms of the GNU General Public License as published by
## the Free Software Foundation, either version 3 of the License, or
## (at your option) any later version.

## mindact-pipeline is distributed in the hope that it will be useful,
## but WITHOUT ANY WARRANTY; without even the implied warranty of
## MERCHANTABILITY or FITNESS FOR A PARTICULAR PURPOSE.  See the
## GNU General Public License for more details.

## You should have received a copy of the GNU General Public License
## along with mindact-pipeline.  If not, see <https://www.gnu.org/licenses/>.

svdPlotMindact <- function(Y,colVar=rep(1,nrow(Y)),svdRes=NULL,annot,plAnnots=list('seqID'='category'), useLabels=FALSE, leg.plot=TRUE, ridx=c(), file=NULL){

    ##kColors <- c(colorschemes$Categorical.12,"hotpink", "chartreuse", "darkorange4",'gray80','black')
    kColors <- c(colorschemes$Categorical.12,'gray80','black')
    kColors <- rev(kColors) #kColors[length(kColors):1]

    ##kColors[2] <- 'red'
    
    ##kColors <- c("deepskyblue4","hotpink", "chartreuse", "darkorange4", "darkslateblue", "grey20", "gray80", "deepskyblue")

    textLab <- names(plAnnots)  
    
    colVar <- rep(1,nrow(Y))
    colVec <- c('black')
    
    CEX <- 2
    if(is.null(svdRes)){
        ##sY <- scale(Y,scale=FALSE)
        ##tmp <- eigen(sY%*%t(sY))
        ##svdRes$u <- tmp$vectors
        svdRes <- svd(scale(Y,scale=FALSE),nu=4,nv=0)
    }

    if(is.null(file)){
        x11()
    }else{
        pdf(file=paste(file,'.pdf',sep=''),height=8,width=8)
    }
    par(mar=c(5,5,4,2))
    
    plot(svdRes$u[,1:2],type='n',xlab='PC1',ylab='PC2',cex.axis=CEX,cex.lab=CEX)
    points(svdRes$u[,1:2],col=colVec[colVar],pch=19,cex=CEX)
    plot(svdRes$u[,2:3],type='n',xlab='PC2',ylab='PC3',cex.axis=CEX,cex.lab=CEX)
    points(svdRes$u[,2:3],col=colVec[colVar],pch=19,cex=CEX)    
    plot(svdRes$u[,3:4],type='n',xlab='PC3',ylab='PC4',cex.axis=CEX,cex.lab=CEX)
    points(svdRes$u[,3:4],col=colVec[colVar],pch=19,cex=CEX)
    ## plot(svdRes$u[,5:6],type='n',xlab='PC5',ylab='PC6',cex.axis=CEX,cex.lab=CEX)
    ## points(svdRes$u[,5:6],col=colVec[colVar],pch=19,cex=CEX)

    ##mtext(titleText, outer=TRUE)
    
    if(!is.null(file)){
        dev.off()
    }
    
    if(!is.null(textLab)){
        for(tl in textLab){
            print(tl)
            if(is.null(file)){
                x11()
            }else{
                pdf(file=paste(file,'_',tl,'.pdf',sep=''), height=8, width=8)
            }
            par(mar=c(5,5,4,2))
            
            colVar <- as.character(annot[, tl])

            ##print(c(tl, unique(colVar)))
            
            if(plAnnots[tl] == 'continuous'){
                cNames <- as.character(sort(unique(annot[, tl])))
                colVec <- myPalette(low = "#eeeeff",high = "navy", k=length(cNames))
                names(colVec) <- cNames
                labs <- sapply(annot[, tl], round, digits=2)
            }
            else{
                labs <- annot[,tl]                  
                if(length(unique(colVar))<=length(kColors)){
                    colVec <- kColors[(1:length(unique(colVar)))]
                    names(colVec) <- unique(colVar)
                }
                else{
                    colVar <- rep(1,nrow(Y))
                    colVec <- c('black')
                }
            }        
            ## Color of control samples
            if(length(ridx)>0){
                rlabs <- annot[ridx, 'risk']                  
                rColVec <- c('darkred', 'darkgreen')
                names(rColVec) <- sort(unique(rlabs))
            }
            
            
            if(useLabels){
                plot(svdRes$u[,1:2],type='n',xlab='PC1',ylab='PC2',cex.axis=CEX,cex.lab=CEX)
                text(svdRes$u[,1:2],col=colVec[colVar],labels=labs,cex=CEX)
                if((length(colVec) > 1) && leg.plot && (plAnnots[[tl]] == 'category')){
                    legend('bottomleft', legend=names(colVec), col=colVec, pch=19)
                }
                plot(svdRes$u[,2:3],type='n',xlab='PC2',ylab='PC3',cex.axis=CEX,cex.lab=CEX)
                text(svdRes$u[,2:3],col=colVec[colVar],labels=labs,cex=CEX)
                plot(svdRes$u[,3:4],type='n',xlab='PC3',ylab='PC4',cex.axis=CEX,cex.lab=CEX)
                text(svdRes$u[,3:4],col=colVec[colVar],labels=labs,cex=CEX)
                ## mtext(titleText, outer=TRUE)            
            }else{
                if(length(ridx>0)){
                    plot(svdRes$u[-ridx, 1:2], pch=19, col=colVec[colVar[-ridx]], xlab='PC1', ylab='PC2', cex.axis=CEX, cex.lab=CEX, cex=CEX)
                    ## points(svdRes$u[ridx, 1:2], pch=19, col=rColVec[rlabs], cex=CEX)
                    points(annot[ridx, c('PC1', 'PC2')], pch=19, col=rColVec[rlabs], cex=CEX)
                }else{
                    plot(svdRes$u[, 1:2], pch=19, col=colVec[colVar], xlab='PC1', ylab='PC2', cex.axis=CEX, cex.lab=CEX, cex=CEX)
                }            
                if((length(colVec) > 1) && leg.plot && (plAnnots[[tl]] == 'category')){
                    legend('bottomleft', legend=names(colVec), col=colVec, pch=19)
                }
                if((length(colVec) > 1) && leg.plot && (plAnnots[[tl]] == 'continuous') && length(ridx)>0){
                    legend('bottomleft', legend=names(rColVec), col=rColVec, pch=19)
                }
                if(length(ridx>0)){
                    plot(svdRes$u[-ridx,2:3], pch=19, col=colVec[colVar[-ridx]], xlab='PC2', ylab='PC3', cex.axis=CEX, cex.lab=CEX, cex=CEX)
                    points(annot[ridx, c('PC2', 'PC3')], pch=19, col=rColVec[rlabs], cex=CEX)
                    plot(svdRes$u[-ridx,3:4], pch=19, col=colVec[colVar[-ridx]], xlab='PC3', ylab='PC4', cex.axis=CEX, cex.lab=CEX, cex=CEX)
                    ## points(svdRes$u[ridx, 3:4], pch=19, col=rColVec[rlabs], cex=CEX)
                    points(annot[ridx, c('PC3', 'PC4')], pch=19, col=rColVec[rlabs], cex=CEX)
                }else{
                    plot(svdRes$u[, 2:3], pch=19, col=colVec[colVar], xlab='PC2', ylab='PC3', cex.axis=CEX, cex.lab=CEX, cex=CEX)
                    plot(svdRes$u[, 3:4], pch=19, col=colVec[colVar], xlab='PC3', ylab='PC4', cex.axis=CEX, cex.lab=CEX, cex=CEX)
                }
            }
            
            if(!is.null(file)){
                dev.off()
            }
        }
    }    
    ##svdRes
}
