# Supplementary material for: Controlling technical variation amongst 6693 patient microarrays of the randomized MINDACT trial
Source: Commun Biol. 2020 Jul 27;3:397. doi: 10.1038/s42003-020-1111-1 (PMC7385160; doi:10.1038/s42003-020-1111-1)
Supplement: Supplementary file 3 — Supplementary Code 1 [file 42003_2020_1111_MOESM3_ESM.zip › README]

This code reproduces the analysis of the 6688 patient arrays as well
as their adjustment for technical variation, as discussed in [1].

The mindact-pipeline/ directory contains two subdirectories:

* mindact-pipeline-no-ctl contains a code which can be run using the
  patient arrays and additional files available from the EORTC. It
  does not require control arrays, which are not publicly available.

* mindact-pipeline-separate-ctl contains a code which requires control
  arrays to be run. It is shared for transparency purpose, as some
  figures in [1] include control arrays.

Both codes produce identical versions of the adjusted expression data
and of figures which do not not include control arrays.

More information is provided in the README file of each directory.

[1] Controlling technical variations amongst 6693 patient microarrays
of the randomized MINDACT trial, Laurent Jacob,
 Anke Witteveen, Inès J Beumer, Leonie JMJ Delahaye, Jeroen van den
Akker, Bob Chan, Arno Floore, Coralie Poncet, Mauro Delorenzi, Martine
Piccart, Emiel J Th Rutgers, Fatima Cardoso, Terence P Speed, Laura J
van't Veer and Annuska M Glas
